# Supplementary material for: 2-{(1R,2R)-2-[Bis(4-methyl­benz­yl)amino]­cyclo­hex­yl}isoindoline-1,3-dione
Source: Acta Crystallogr Sect E Struct Rep Online. 2011 May 20;67(Pt 6):o1483. doi: 10.1107/S1600536811018101 (PMC3120613; doi:10.1107/S1600536811018101)
Supplement: Supplementary file 1 [file e-67-o1483-sup1.cif]

##############################################################################
#                                                                            #
# This CIF contains the data in a paper accepted for publication in          #
# Acta Crystallographica Section E. It conforms to the requirements of       #
# Notes for Authors for Acta Crystallographica Section E, and has been       #
# peer reviewed under the auspices of the IUCr Commission on Journals.       #
#                                                                            #
# Full details of the Crystallographic Information File format               #
# are given in the paper "The Crystallographic Information File (CIF):       #
# a New Standard Archive File for Crystallography" by S. R. Hall, F. H.      #
# Allen and I. D. Brown [Acta Cryst. (1991), A47, 655-685].                  #
#                                                                            #
# The current version of the core CIF dictionary is obtainable from          #
# ftp://ftp.iucr.org/pub/cif_core.dic.                                       #
#                                                                            #
# Software is freely available for graphical display of the structure(s)     #
# in this CIF. For information consult the CIF software page                 #
# http://www.iucr.org/resources/cif/software.                                #
#                                                                            #
# This file may be used for bona fide research purposes within the           #
# scientific community so long as proper attribution is given to the journal # 
# article from which it was obtained.                                        #
#                                                                            #
##############################################################################
data_I
_audit_creation_method     SHELXL-97
_chemical_name_systematic
;
2-{(1<i>R</i>,2<i>R</i>)-2-[Bis(4-methylbenzyl)amino]cyclohexyl}isoindoline-
1,3-dione
;
_chemical_name_common     ?
_chemical_formula_moiety     'C30 H32 N2 O2'
_chemical_formula_sum     'C30 H32 N2 O2'
_chemical_formula_iupac     'C30 H32 N2 O2'
_chemical_formula_weight     452.58
_chemical_melting_point     ?
_symmetry_cell_setting     monoclinic
_symmetry_space_group_name_H-M     'P 21'
_symmetry_space_group_name_Hall     'P 2yb'
loop_
    _symmetry_equiv_pos_as_xyz
    'x, y, z'
    '-x, y+1/2, -z'
_cell_length_a     12.472(2)
_cell_length_b     9.2853(17)
_cell_length_c     12.505(2)
_cell_angle_alpha     90.00
_cell_angle_beta     115.305(2)
_cell_angle_gamma     90.00
_cell_volume     1309.1(4)
_cell_formula_units_Z     2
_cell_measurement_reflns_used     1969
_cell_measurement_theta_min     2.839
_cell_measurement_theta_max     21.248
_cell_measurement_temperature     298(2)
_exptl_crystal_description     block
_exptl_crystal_colour     colourless
_exptl_crystal_size_max     0.38
_exptl_crystal_size_mid     0.24
_exptl_crystal_size_min     0.24
_exptl_crystal_density_diffrn     1.148
_exptl_crystal_density_meas     ?
_exptl_crystal_density_method     'not measured'
_exptl_crystal_F_000     484
_exptl_absorpt_coefficient_mu     0.072
_exptl_absorpt_correction_type     none
_exptl_absorpt_process_details     ?
_exptl_absorpt_correction_T_min     ?
_exptl_absorpt_correction_T_max     ?
_exptl_special_details
;
;
_diffrn_ambient_temperature     298(2)
_diffrn_radiation_type     MoK\a
_diffrn_radiation_wavelength     0.71073
_diffrn_radiation_source     'fine-focus sealed tube'
_diffrn_radiation_monochromator     graphite
_diffrn_measurement_device_type     'Bruker SMART APEX'
_diffrn_measurement_method     '\f and \w'
_diffrn_detector_area_resol_mean     ?
_diffrn_reflns_number     6901
_diffrn_reflns_av_R_equivalents     0.0224
_diffrn_reflns_av_sigmaI/netI     0.0292
_diffrn_reflns_theta_min     1.80
_diffrn_reflns_theta_max     25.50
_diffrn_reflns_theta_full     25.50
_diffrn_measured_fraction_theta_max     0.999
_diffrn_measured_fraction_theta_full     0.999
_diffrn_reflns_limit_h_min     -13
_diffrn_reflns_limit_h_max     15
_diffrn_reflns_limit_k_min     -9
_diffrn_reflns_limit_k_max     11
_diffrn_reflns_limit_l_min     -14
_diffrn_reflns_limit_l_max     15
_diffrn_standards_number     ?
_diffrn_standards_interval_count     ?
_diffrn_standards_interval_time     ?
_diffrn_standards_decay_%     ?
_refine_special_details
;
Refinement of <i>F</i>^2^ against ALL reflections. The weighted <i>R</i>-factor
<i>wR</i> and goodness of fit <i>S</i> are based on <i>F</i>^2^, conventional
<i>R</i>-factors <i>R</i> are based on <i>F</i>, with <i>F</i> set to zero for
negative <i>F</i>^2^. The threshold expression of <i>F</i>^2^ >
\s(<i>F</i>^2^) is used only for calculating <i>R</i>-factors(gt) <i>etc</i>.
and is not relevant to the choice of reflections for refinement.
<i>R</i>-factors based on <i>F</i>^2^ are statistically about twice as large
as those based on <i>F</i>, and <i>R</i>- factors based on ALL data will be
even larger.
;
_reflns_number_total     2597
_reflns_number_gt     2042
_reflns_threshold_expression     I>2sigma(I)
_refine_ls_structure_factor_coef     Fsqd
_refine_ls_matrix_type     full
_refine_ls_R_factor_all     0.0626
_refine_ls_R_factor_gt     0.0471
_refine_ls_wR_factor_gt     0.1041
_refine_ls_wR_factor_ref     0.1117
_refine_ls_goodness_of_fit_ref     1.107
_refine_ls_restrained_S_all     1.107
_refine_ls_number_reflns     2597
_refine_ls_number_parameters     309
_refine_ls_number_restraints     1
_refine_ls_hydrogen_treatment     constr
_refine_ls_weighting_scheme     calc
_refine_ls_weighting_details
         'calc w=1/[\s^2^(Fo^2^)+(0.0526P)^2^+0.0478P] where P=(Fo^2^+2Fc^2^)/3'
_atom_sites_solution_hydrogens     geom
_atom_sites_solution_primary     direct
_atom_sites_solution_secondary     difmap
_refine_ls_shift/su_max     0.001
_refine_ls_shift/su_mean     0.000
_refine_diff_density_max     0.103
_refine_diff_density_min     -0.114
_refine_ls_extinction_method     none
_refine_ls_extinction_coef     ?
_refine_ls_abs_structure_details     ?
_refine_ls_abs_structure_Flack     ?
loop_
    _atom_type_symbol
    _atom_type_description
    _atom_type_scat_dispersion_real
    _atom_type_scat_dispersion_imag
    _atom_type_scat_source
    'C' 'C' 0.0033 0.0016
                         'International Tables Vol C Tables 4.2.6.8 and 6.1.1.4'
    'H' 'H' 0.0000 0.0000
                         'International Tables Vol C Tables 4.2.6.8 and 6.1.1.4'
    'N' 'N' 0.0061 0.0033
                         'International Tables Vol C Tables 4.2.6.8 and 6.1.1.4'
    'O' 'O' 0.0106 0.0060
                         'International Tables Vol C Tables 4.2.6.8 and 6.1.1.4'
_computing_data_collection     'SMART (Bruker, 2000)'
_computing_cell_refinement     'SAINT (Bruker, 2000)'
_computing_data_reduction     'SAINT (Bruker, 2000)'
_computing_structure_solution     'SHELXS97 (Sheldrick, 2008)'
_computing_structure_refinement     'SHELXL97 (Sheldrick, 2008)'
_computing_molecular_graphics     'SHELXTL (Sheldrick, 2008)'
_computing_publication_material     'SHELXTL (Sheldrick, 2008)'
loop_
    _atom_site_type_symbol
    _atom_site_label
    _atom_site_fract_x
    _atom_site_fract_y
    _atom_site_fract_z
    _atom_site_U_iso_or_equiv
    _atom_site_adp_type
    _atom_site_calc_flag
    _atom_site_refinement_flags
    _atom_site_occupancy
    _atom_site_symmetry_multiplicity
    _atom_site_disorder_assembly
    _atom_site_disorder_group
    C C1 0.3760(3) 0.0454(4) 0.7604(3) 0.0615(8) Uani d . 1 1 . .
    H H1 0.3811 0.0357 0.8405 0.074 Uiso calc R 1 1 . .
    C C2 0.4270(3) -0.0921(4) 0.7338(3) 0.0780(10) Uani d . 1 1 . .
    H H2A 0.4295 -0.0825 0.6577 0.094 Uiso calc R 1 1 . .
    H H2B 0.5076 -0.1051 0.7934 0.094 Uiso calc R 1 1 . .
    C C3 0.3546(3) -0.2234(4) 0.7319(4) 0.0917(12) Uani d . 1 1 . .
    H H3A 0.3862 -0.3069 0.7084 0.110 Uiso calc R 1 1 . .
    H H3B 0.3606 -0.2408 0.8108 0.110 Uiso calc R 1 1 . .
    C C4 0.2260(3) -0.2031(4) 0.6470(4) 0.1012(13) Uani d . 1 1 . .
    H H4A 0.1805 -0.2863 0.6503 0.121 Uiso calc R 1 1 . .
    H H4B 0.2190 -0.1949 0.5669 0.121 Uiso calc R 1 1 . .
    C C5 0.1767(3) -0.0685(4) 0.6784(4) 0.0910(12) Uani d . 1 1 . .
    H H5A 0.1791 -0.0802 0.7565 0.109 Uiso calc R 1 1 . .
    H H5B 0.0944 -0.0568 0.6225 0.109 Uiso calc R 1 1 . .
    C C6 0.2455(3) 0.0666(4) 0.6772(3) 0.0658(8) Uani d . 1 1 . .
    H H6 0.2410 0.0744 0.5972 0.079 Uiso calc R 1 1 . .
    C C7 0.4942(2) 0.2658(4) 0.8556(2) 0.0581(7) Uani d . 1 1 . .
    C C8 0.4647(3) 0.2219(4) 0.6645(3) 0.0641(8) Uani d . 1 1 . .
    C C9 0.5322(3) 0.3581(4) 0.7045(2) 0.0646(8) Uani d . 1 1 . .
    C C10 0.5750(3) 0.4513(5) 0.6459(3) 0.0876(11) Uani d . 1 1 . .
    H H10 0.5641 0.4332 0.5687 0.105 Uiso calc R 1 1 . .
    C C11 0.6349(3) 0.5730(5) 0.7066(4) 0.0955(12) Uani d . 1 1 . .
    H H11 0.6642 0.6386 0.6695 0.115 Uiso calc R 1 1 . .
    C C12 0.6514(3) 0.5976(5) 0.8200(4) 0.0961(12) Uani d . 1 1 . .
    H H12 0.6931 0.6790 0.8592 0.115 Uiso calc R 1 1 . .
    C C13 0.6079(3) 0.5051(4) 0.8780(3) 0.0806(10) Uani d . 1 1 . .
    H H13 0.6180 0.5237 0.9548 0.097 Uiso calc R 1 1 . .
    C C14 0.5493(2) 0.3844(4) 0.8184(2) 0.0588(8) Uani d . 1 1 . .
    C C15 0.1637(3) 0.1925(5) 0.7988(3) 0.0837(10) Uani d . 1 1 . .
    H H15A 0.2246 0.1407 0.8638 0.100 Uiso calc R 1 1 . .
    H H15B 0.0903 0.1388 0.7738 0.100 Uiso calc R 1 1 . .
    C C16 0.1474(3) 0.3400(5) 0.8414(3) 0.0747(9) Uani d . 1 1 . .
    C C17 0.0420(4) 0.3825(5) 0.8398(4) 0.0908(12) Uani d . 1 1 . .
    H H17 -0.0231 0.3211 0.8086 0.109 Uiso calc R 1 1 . .
    C C18 0.0302(4) 0.5158(5) 0.8841(4) 0.0945(13) Uani d . 1 1 . .
    H H18 -0.0424 0.5407 0.8833 0.113 Uiso calc R 1 1 . .
    C C19 0.1212(4) 0.6106(5) 0.9284(3) 0.0828(11) Uani d . 1 1 . .
    C C20 0.2259(4) 0.5699(6) 0.9282(4) 0.1076(14) Uani d . 1 1 . .
    H H20 0.2899 0.6331 0.9568 0.129 Uiso calc R 1 1 . .
    C C21 0.2390(4) 0.4372(7) 0.8866(4) 0.1091(15) Uani d . 1 1 . .
    H H21 0.3123 0.4124 0.8890 0.131 Uiso calc R 1 1 . .
    C C22 0.1084(4) 0.7562(6) 0.9758(4) 0.1147(15) Uani d . 1 1 . .
    H H22A 0.0400 0.7556 0.9925 0.172 Uiso calc R 1 1 . .
    H H22B 0.0990 0.8290 0.9180 0.172 Uiso calc R 1 1 . .
    H H22C 0.1779 0.7763 1.0471 0.172 Uiso calc R 1 1 . .
    C C23 0.0991(3) 0.2557(5) 0.5925(3) 0.0788(10) Uani d . 1 1 . .
    H H23A 0.0567 0.3291 0.6141 0.095 Uiso calc R 1 1 . .
    H H23B 0.0443 0.1777 0.5543 0.095 Uiso calc R 1 1 . .
    C C24 0.1419(3) 0.3184(4) 0.5070(3) 0.0675(9) Uani d . 1 1 . .
    C C25 0.1056(3) 0.2635(5) 0.3942(3) 0.0793(10) Uani d . 1 1 . .
    H H25 0.0565 0.1830 0.3707 0.095 Uiso calc R 1 1 . .
    C C26 0.1426(3) 0.3289(6) 0.3161(3) 0.0906(13) Uani d . 1 1 . .
    H H26 0.1169 0.2914 0.2402 0.109 Uiso calc R 1 1 . .
    C C27 0.2150(4) 0.4459(5) 0.3467(3) 0.0855(11) Uani d . 1 1 . .
    C C28 0.2522(4) 0.4976(5) 0.4595(4) 0.0971(12) Uani d . 1 1 . .
    H H28 0.3027 0.5767 0.4833 0.117 Uiso calc R 1 1 . .
    C C29 0.2161(4) 0.4344(4) 0.5382(3) 0.0859(11) Uani d . 1 1 . .
    H H29 0.2429 0.4716 0.6143 0.103 Uiso calc R 1 1 . .
    C C30 0.2538(5) 0.5162(8) 0.2598(4) 0.140(2) Uani d . 1 1 . .
    H H30A 0.2079 0.4782 0.1820 0.209 Uiso calc R 1 1 . .
    H H30B 0.3363 0.4967 0.2828 0.209 Uiso calc R 1 1 . .
    H H30C 0.2417 0.6184 0.2593 0.209 Uiso calc R 1 1 . .
    N N1 0.4460(2) 0.1719(3) 0.76050(19) 0.0566(6) Uani d . 1 1 . .
    N N2 0.1976(2) 0.2011(3) 0.6999(2) 0.0671(7) Uani d . 1 1 . .
    O O1 0.49097(18) 0.2479(3) 0.95003(16) 0.0775(7) Uani d . 1 1 . .
    O O2 0.4310(2) 0.1639(3) 0.56978(19) 0.0869(7) Uani d . 1 1 . .
loop_
    _atom_site_aniso_label
    _atom_site_aniso_U_11
    _atom_site_aniso_U_22
    _atom_site_aniso_U_33
    _atom_site_aniso_U_12
    _atom_site_aniso_U_13
    _atom_site_aniso_U_23
    C1 0.0628(17) 0.062(2) 0.0575(16) -0.0014(16) 0.0233(14) 0.0042(15)
    C2 0.0661(19) 0.065(2) 0.092(2) 0.0084(18) 0.0231(18) 0.0055(19)
    C3 0.085(2) 0.061(2) 0.116(3) 0.005(2) 0.031(2) 0.003(2)
    C4 0.084(2) 0.066(3) 0.132(3) -0.006(2) 0.026(2) -0.014(2)
    C5 0.062(2) 0.076(3) 0.122(3) -0.008(2) 0.026(2) -0.006(2)
    C6 0.0595(17) 0.065(2) 0.0681(18) 0.0039(17) 0.0226(15) -0.0002(17)
    C7 0.0476(15) 0.072(2) 0.0478(15) 0.0018(15) 0.0139(12) 0.0009(15)
    C8 0.0733(19) 0.070(2) 0.0529(17) 0.0020(17) 0.0310(15) -0.0014(17)
    C9 0.0653(18) 0.071(2) 0.0595(18) -0.0003(17) 0.0288(15) 0.0083(17)
    C10 0.104(3) 0.091(3) 0.078(2) -0.009(3) 0.049(2) 0.007(2)
    C11 0.104(3) 0.087(3) 0.101(3) -0.024(3) 0.048(2) 0.011(3)
    C12 0.091(3) 0.081(3) 0.098(3) -0.020(2) 0.023(2) 0.000(2)
    C13 0.081(2) 0.086(3) 0.067(2) -0.015(2) 0.0242(18) -0.008(2)
    C14 0.0514(16) 0.065(2) 0.0538(16) -0.0007(15) 0.0161(13) -0.0004(15)
    C15 0.093(2) 0.080(3) 0.093(2) 0.007(2) 0.053(2) 0.010(2)
    C16 0.081(2) 0.084(3) 0.0734(19) 0.006(2) 0.0466(18) 0.009(2)
    C17 0.095(3) 0.080(3) 0.120(3) -0.003(2) 0.067(2) 0.010(3)
    C18 0.097(3) 0.093(3) 0.118(3) 0.016(3) 0.071(3) 0.014(3)
    C19 0.098(3) 0.094(3) 0.063(2) 0.005(2) 0.039(2) 0.004(2)
    C20 0.092(3) 0.125(4) 0.104(3) -0.015(3) 0.041(2) -0.038(3)
    C21 0.079(2) 0.140(4) 0.115(3) 0.003(3) 0.048(2) -0.037(3)
    C22 0.150(4) 0.103(4) 0.087(3) 0.015(3) 0.048(3) -0.009(3)
    C23 0.0663(19) 0.084(3) 0.079(2) 0.016(2) 0.0249(17) 0.001(2)
    C24 0.0640(18) 0.064(2) 0.0644(19) 0.0193(17) 0.0176(15) 0.0024(17)
    C25 0.0636(19) 0.085(3) 0.078(2) 0.0056(19) 0.0194(17) -0.015(2)
    C26 0.080(2) 0.119(4) 0.062(2) 0.018(3) 0.0195(19) -0.012(2)
    C27 0.090(3) 0.089(3) 0.074(2) 0.022(3) 0.031(2) 0.016(2)
    C28 0.119(3) 0.066(2) 0.091(3) -0.001(2) 0.031(2) 0.009(2)
    C29 0.120(3) 0.063(2) 0.064(2) 0.003(2) 0.029(2) 0.0004(19)
    C30 0.149(4) 0.164(6) 0.126(4) 0.026(4) 0.078(3) 0.040(4)
    N1 0.0595(13) 0.0603(16) 0.0502(12) -0.0025(13) 0.0236(11) 0.0015(12)
    N2 0.0656(15) 0.0680(19) 0.0686(15) 0.0087(14) 0.0296(13) 0.0038(14)
    O1 0.0797(13) 0.1028(19) 0.0471(11) -0.0103(14) 0.0243(10) 0.0023(12)
    O2 0.1193(18) 0.0876(17) 0.0625(13) -0.0082(16) 0.0472(13) -0.0137(13)
_geom_special_details
;
All e.s.d.'s (except the e.s.d. in the dihedral angle between two l.s. planes)
are estimated using the full covariance matrix. The cell e.s.d.'s are taken
into account individually in the estimation of e.s.d.'s in distances, angles
and torsion angles; correlations between e.s.d.'s in cell parameters are only
used when they are defined by crystal symmetry. An approximate (isotropic)
treatment of cell e.s.d.'s is used for estimating e.s.d.'s involving l.s.
planes.
;
loop_
    _geom_bond_atom_site_label_1
    _geom_bond_atom_site_label_2
    _geom_bond_site_symmetry_2
    _geom_bond_distance
    _geom_bond_publ_flag
    C1 N1 . 1.463(4) ?
    C1 C6 . 1.524(4) ?
    C1 C2 . 1.525(4) ?
    C1 H1 . 0.9800 ?
    C2 C3 . 1.511(5) ?
    C2 H2A . 0.9700 ?
    C2 H2B . 0.9700 ?
    C3 C4 . 1.510(5) ?
    C3 H3A . 0.9700 ?
    C3 H3B . 0.9700 ?
    C4 C5 . 1.517(6) ?
    C4 H4A . 0.9700 ?
    C4 H4B . 0.9700 ?
    C5 C6 . 1.524(5) ?
    C5 H5A . 0.9700 ?
    C5 H5B . 0.9700 ?
    C6 N2 . 1.464(4) ?
    C6 H6 . 0.9800 ?
    C7 O1 . 1.211(3) ?
    C7 N1 . 1.387(4) ?
    C7 C14 . 1.474(4) ?
    C8 O2 . 1.201(4) ?
    C8 N1 . 1.398(4) ?
    C8 C9 . 1.483(5) ?
    C9 C14 . 1.369(4) ?
    C9 C10 . 1.380(5) ?
    C10 C11 . 1.388(6) ?
    C10 H10 . 0.9300 ?
    C11 C12 . 1.361(6) ?
    C11 H11 . 0.9300 ?
    C12 C13 . 1.376(5) ?
    C12 H12 . 0.9300 ?
    C13 C14 . 1.371(5) ?
    C13 H13 . 0.9300 ?
    C15 N2 . 1.470(4) ?
    C15 C16 . 1.514(6) ?
    C15 H15A . 0.9700 ?
    C15 H15B . 0.9700 ?
    C16 C17 . 1.365(5) ?
    C16 C21 . 1.374(6) ?
    C17 C18 . 1.390(6) ?
    C17 H17 . 0.9300 ?
    C18 C19 . 1.354(6) ?
    C18 H18 . 0.9300 ?
    C19 C20 . 1.360(6) ?
    C19 C22 . 1.512(6) ?
    C20 C21 . 1.374(7) ?
    C20 H20 . 0.9300 ?
    C21 H21 . 0.9300 ?
    C22 H22A . 0.9600 ?
    C22 H22B . 0.9600 ?
    C22 H22C . 0.9600 ?
    C23 N2 . 1.470(4) ?
    C23 C24 . 1.501(5) ?
    C23 H23A . 0.9700 ?
    C23 H23B . 0.9700 ?
    C24 C29 . 1.364(5) ?
    C24 C25 . 1.382(4) ?
    C25 C26 . 1.385(5) ?
    C25 H25 . 0.9300 ?
    C26 C27 . 1.359(6) ?
    C26 H26 . 0.9300 ?
    C27 C28 . 1.369(5) ?
    C27 C30 . 1.513(6) ?
    C28 C29 . 1.376(5) ?
    C28 H28 . 0.9300 ?
    C29 H29 . 0.9300 ?
    C30 H30A . 0.9600 ?
    C30 H30B . 0.9600 ?
    C30 H30C . 0.9600 ?
loop_
    _geom_angle_atom_site_label_1
    _geom_angle_atom_site_label_2
    _geom_angle_atom_site_label_3
    _geom_angle_site_symmetry_1
    _geom_angle_site_symmetry_3
    _geom_angle
    _geom_angle_publ_flag
    N1 C1 C6 . . 111.1(3) ?
    N1 C1 C2 . . 111.6(2) ?
    C6 C1 C2 . . 112.5(3) ?
    N1 C1 H1 . . 107.1 ?
    C6 C1 H1 . . 107.1 ?
    C2 C1 H1 . . 107.1 ?
    C3 C2 C1 . . 112.1(3) ?
    C3 C2 H2A . . 109.2 ?
    C1 C2 H2A . . 109.2 ?
    C3 C2 H2B . . 109.2 ?
    C1 C2 H2B . . 109.2 ?
    H2A C2 H2B . . 107.9 ?
    C4 C3 C2 . . 111.0(3) ?
    C4 C3 H3A . . 109.4 ?
    C2 C3 H3A . . 109.4 ?
    C4 C3 H3B . . 109.4 ?
    C2 C3 H3B . . 109.4 ?
    H3A C3 H3B . . 108.0 ?
    C3 C4 C5 . . 110.3(3) ?
    C3 C4 H4A . . 109.6 ?
    C5 C4 H4A . . 109.6 ?
    C3 C4 H4B . . 109.6 ?
    C5 C4 H4B . . 109.6 ?
    H4A C4 H4B . . 108.1 ?
    C4 C5 C6 . . 112.5(3) ?
    C4 C5 H5A . . 109.1 ?
    C6 C5 H5A . . 109.1 ?
    C4 C5 H5B . . 109.1 ?
    C6 C5 H5B . . 109.1 ?
    H5A C5 H5B . . 107.8 ?
    N2 C6 C5 . . 114.9(2) ?
    N2 C6 C1 . . 112.5(3) ?
    C5 C6 C1 . . 109.2(3) ?
    N2 C6 H6 . . 106.6 ?
    C5 C6 H6 . . 106.6 ?
    C1 C6 H6 . . 106.6 ?
    O1 C7 N1 . . 124.5(3) ?
    O1 C7 C14 . . 128.7(3) ?
    N1 C7 C14 . . 106.8(2) ?
    O2 C8 N1 . . 125.6(3) ?
    O2 C8 C9 . . 128.6(3) ?
    N1 C8 C9 . . 105.8(2) ?
    C14 C9 C10 . . 121.1(3) ?
    C14 C9 C8 . . 108.5(3) ?
    C10 C9 C8 . . 130.4(3) ?
    C9 C10 C11 . . 117.3(3) ?
    C9 C10 H10 . . 121.3 ?
    C11 C10 H10 . . 121.3 ?
    C12 C11 C10 . . 120.8(4) ?
    C12 C11 H11 . . 119.6 ?
    C10 C11 H11 . . 119.6 ?
    C11 C12 C13 . . 121.7(4) ?
    C11 C12 H12 . . 119.1 ?
    C13 C12 H12 . . 119.1 ?
    C14 C13 C12 . . 117.5(3) ?
    C14 C13 H13 . . 121.2 ?
    C12 C13 H13 . . 121.2 ?
    C9 C14 C13 . . 121.4(3) ?
    C9 C14 C7 . . 108.0(3) ?
    C13 C14 C7 . . 130.7(3) ?
    N2 C15 C16 . . 112.1(3) ?
    N2 C15 H15A . . 109.2 ?
    C16 C15 H15A . . 109.2 ?
    N2 C15 H15B . . 109.2 ?
    C16 C15 H15B . . 109.2 ?
    H15A C15 H15B . . 107.9 ?
    C17 C16 C21 . . 116.2(4) ?
    C17 C16 C15 . . 122.0(4) ?
    C21 C16 C15 . . 121.8(3) ?
    C16 C17 C18 . . 121.2(4) ?
    C16 C17 H17 . . 119.4 ?
    C18 C17 H17 . . 119.4 ?
    C19 C18 C17 . . 121.9(4) ?
    C19 C18 H18 . . 119.0 ?
    C17 C18 H18 . . 119.0 ?
    C18 C19 C20 . . 117.2(4) ?
    C18 C19 C22 . . 122.0(4) ?
    C20 C19 C22 . . 120.8(4) ?
    C19 C20 C21 . . 121.3(4) ?
    C19 C20 H20 . . 119.3 ?
    C21 C20 H20 . . 119.3 ?
    C20 C21 C16 . . 122.2(4) ?
    C20 C21 H21 . . 118.9 ?
    C16 C21 H21 . . 118.9 ?
    C19 C22 H22A . . 109.5 ?
    C19 C22 H22B . . 109.5 ?
    H22A C22 H22B . . 109.5 ?
    C19 C22 H22C . . 109.5 ?
    H22A C22 H22C . . 109.5 ?
    H22B C22 H22C . . 109.5 ?
    N2 C23 C24 . . 111.9(2) ?
    N2 C23 H23A . . 109.2 ?
    C24 C23 H23A . . 109.2 ?
    N2 C23 H23B . . 109.2 ?
    C24 C23 H23B . . 109.2 ?
    H23A C23 H23B . . 107.9 ?
    C29 C24 C25 . . 118.0(3) ?
    C29 C24 C23 . . 120.4(3) ?
    C25 C24 C23 . . 121.5(3) ?
    C24 C25 C26 . . 119.7(4) ?
    C24 C25 H25 . . 120.2 ?
    C26 C25 H25 . . 120.2 ?
    C27 C26 C25 . . 122.2(3) ?
    C27 C26 H26 . . 118.9 ?
    C25 C26 H26 . . 118.9 ?
    C26 C27 C28 . . 117.5(4) ?
    C26 C27 C30 . . 121.4(4) ?
    C28 C27 C30 . . 121.1(5) ?
    C27 C28 C29 . . 121.1(4) ?
    C27 C28 H28 . . 119.4 ?
    C29 C28 H28 . . 119.4 ?
    C24 C29 C28 . . 121.4(4) ?
    C24 C29 H29 . . 119.3 ?
    C28 C29 H29 . . 119.3 ?
    C27 C30 H30A . . 109.5 ?
    C27 C30 H30B . . 109.5 ?
    H30A C30 H30B . . 109.5 ?
    C27 C30 H30C . . 109.5 ?
    H30A C30 H30C . . 109.5 ?
    H30B C30 H30C . . 109.5 ?
    C7 N1 C8 . . 110.9(3) ?
    C7 N1 C1 . . 123.1(2) ?
    C8 N1 C1 . . 125.8(3) ?
    C6 N2 C23 . . 111.6(3) ?
    C6 N2 C15 . . 113.9(3) ?
    C23 N2 C15 . . 111.1(2) ?
loop_
    _geom_torsion_atom_site_label_1
    _geom_torsion_atom_site_label_2
    _geom_torsion_atom_site_label_3
    _geom_torsion_atom_site_label_4
    _geom_torsion_site_symmetry_1
    _geom_torsion_site_symmetry_2
    _geom_torsion_site_symmetry_3
    _geom_torsion_site_symmetry_4
    _geom_torsion
    _geom_torsion_publ_flag
    N1 C1 C2 C3 . . . . -179.3(3) ?
    C6 C1 C2 C3 . . . . -53.7(4) ?
    C1 C2 C3 C4 . . . . 54.5(5) ?
    C2 C3 C4 C5 . . . . -56.2(5) ?
    C3 C4 C5 C6 . . . . 58.2(5) ?
    C4 C5 C6 N2 . . . . 176.5(3) ?
    C4 C5 C6 C1 . . . . -56.0(4) ?
    N1 C1 C6 N2 . . . . -52.1(3) ?
    C2 C1 C6 N2 . . . . -178.0(3) ?
    N1 C1 C6 C5 . . . . 179.1(3) ?
    C2 C1 C6 C5 . . . . 53.2(4) ?
    O2 C8 C9 C14 . . . . 178.8(3) ?
    N1 C8 C9 C14 . . . . -0.7(3) ?
    O2 C8 C9 C10 . . . . -1.2(6) ?
    N1 C8 C9 C10 . . . . 179.3(3) ?
    C14 C9 C10 C11 . . . . -0.6(5) ?
    C8 C9 C10 C11 . . . . 179.4(3) ?
    C9 C10 C11 C12 . . . . 0.7(6) ?
    C10 C11 C12 C13 . . . . -1.2(7) ?
    C11 C12 C13 C14 . . . . 1.5(6) ?
    C10 C9 C14 C13 . . . . 1.0(5) ?
    C8 C9 C14 C13 . . . . -179.0(3) ?
    C10 C9 C14 C7 . . . . -179.6(3) ?
    C8 C9 C14 C7 . . . . 0.4(3) ?
    C12 C13 C14 C9 . . . . -1.4(5) ?
    C12 C13 C14 C7 . . . . 179.4(3) ?
    O1 C7 C14 C9 . . . . 179.1(3) ?
    N1 C7 C14 C9 . . . . 0.1(3) ?
    O1 C7 C14 C13 . . . . -1.6(5) ?
    N1 C7 C14 C13 . . . . 179.5(3) ?
    N2 C15 C16 C17 . . . . 120.1(3) ?
    N2 C15 C16 C21 . . . . -61.6(5) ?
    C21 C16 C17 C18 . . . . -1.3(6) ?
    C15 C16 C17 C18 . . . . 177.1(3) ?
    C16 C17 C18 C19 . . . . 1.3(6) ?
    C17 C18 C19 C20 . . . . -0.1(6) ?
    C17 C18 C19 C22 . . . . 179.5(4) ?
    C18 C19 C20 C21 . . . . -1.0(7) ?
    C22 C19 C20 C21 . . . . 179.3(4) ?
    C19 C20 C21 C16 . . . . 1.1(8) ?
    C17 C16 C21 C20 . . . . 0.1(7) ?
    C15 C16 C21 C20 . . . . -178.3(4) ?
    N2 C23 C24 C29 . . . . -61.9(4) ?
    N2 C23 C24 C25 . . . . 119.8(3) ?
    C29 C24 C25 C26 . . . . -1.6(5) ?
    C23 C24 C25 C26 . . . . 176.9(3) ?
    C24 C25 C26 C27 . . . . 0.6(5) ?
    C25 C26 C27 C28 . . . . 0.6(6) ?
    C25 C26 C27 C30 . . . . -179.6(4) ?
    C26 C27 C28 C29 . . . . -0.8(6) ?
    C30 C27 C28 C29 . . . . 179.4(4) ?
    C25 C24 C29 C28 . . . . 1.4(5) ?
    C23 C24 C29 C28 . . . . -177.1(3) ?
    C27 C28 C29 C24 . . . . -0.2(6) ?
    O1 C7 N1 C8 . . . . -179.6(3) ?
    C14 C7 N1 C8 . . . . -0.6(3) ?
    O1 C7 N1 C1 . . . . 5.5(4) ?
    C14 C7 N1 C1 . . . . -175.5(2) ?
    O2 C8 N1 C7 . . . . -178.7(3) ?
    C9 C8 N1 C7 . . . . 0.8(3) ?
    O2 C8 N1 C1 . . . . -4.0(5) ?
    C9 C8 N1 C1 . . . . 175.5(3) ?
    C6 C1 N1 C7 . . . . 108.9(3) ?
    C2 C1 N1 C7 . . . . -124.7(3) ?
    C6 C1 N1 C8 . . . . -65.2(4) ?
    C2 C1 N1 C8 . . . . 61.2(4) ?
    C5 C6 N2 C23 . . . . -82.1(4) ?
    C1 C6 N2 C23 . . . . 152.1(3) ?
    C5 C6 N2 C15 . . . . 44.6(4) ?
    C1 C6 N2 C15 . . . . -81.2(3) ?
    C24 C23 N2 C6 . . . . -73.6(4) ?
    C24 C23 N2 C15 . . . . 158.1(3) ?
    C16 C15 N2 C6 . . . . 164.1(3) ?
    C16 C15 N2 C23 . . . . -68.9(4) ?
data_global
_journal_date_recd_electronic     2011-04-20
_journal_date_accepted     2011-05-12
_journal_name_full     'Acta Crystallographica, Section E'
_journal_year     2011
_journal_volume     67
_journal_issue      6
_journal_page_first     o1483
_journal_page_last     o1483
_journal_paper_category     QO
_journal_coeditor_code     CV5079
_publ_contact_author_name     'Xiang-Kai Fu'
_publ_contact_author_address
;
College of Chemistry and Chemical Engineering,
Research Institute of Applied Chemistry, Southwest University,
The Key Laboratory of Applied Chemistry of Chongqing Municipality,
Chongqing 400715,
People's Republic of China
;
_publ_contact_author_email     fxk@swu.edu.cn
_publ_contact_author_fax     '+86 23 6825 4000'
_publ_contact_author_phone     '+86 23 6825 3704'
_publ_section_title
;\
2-{(1<i>R</i>,2<i>R</i>)-2-[Bis(4-methylbenzyl)amino]cyclohexyl}isoindoline-1,\
3-dione
;
loop_
    _publ_author_name
    _publ_author_footnote
    _publ_author_address
    'Li, Chao' .
;
College of Chemistry and Chemical Engineering,
Research Institute of Applied Chemistry, Southwest University,
The Key Laboratory of Applied Chemistry of Chongqing Municipality,
Chongqing 400715,
People's Republic of China
;
    'Fu, Xiang-Kai' .
;
College of Chemistry and Chemical Engineering,
Research Institute of Applied Chemistry, Southwest University,
The Key Laboratory of Applied Chemistry of Chongqing Municipality,
Chongqing 400715,
People's Republic of China
;
    'Wu, Chuan-Long' .
;
College of Chemistry and Chemical Engineering,
Research Institute of Applied Chemistry, Southwest University,
The Key Laboratory of Applied Chemistry of Chongqing Municipality,
Chongqing 400715,
People's Republic of China
;
    'Huang, Jing' .
;
College of Chemistry and Chemical Engineering,
Research Institute of Applied Chemistry, Southwest University,
The Key Laboratory of Applied Chemistry of Chongqing Municipality,
Chongqing 400715,
People's Republic of China
;
