# Supplementary material for: 2-{(1R,2R)-2-[Bis(4-methyl­benz­yl)amino]­cyclo­hex­yl}isoindoline-1,3-dione
Source: Acta Crystallogr Sect E Struct Rep Online. 2011 May 20;67(Pt 6):o1483. doi: 10.1107/S1600536811018101 (PMC3120613; doi:10.1107/S1600536811018101)
Supplement: Supplementary file 2 [file e-67-o1483-Isup2.hkl]

# 
# h,k,l, Fc-squared, Fo-squared, sigma(Fo-squared) and status flag 
# 
data_I
_shelx_title ' 110403dm in P2(1)' 
_shelx_refln_list_code          4 
_shelx_F_calc_maximum       92.72 
_exptl_crystal_F_000       484.00 
_reflns_d_resolution_high  0.8255 
 
loop_ 
 _symmetry_equiv_pos_as_xyz 
 'x, y, z' 
 '-x, y+1/2, -z' 
 
_cell_length_a    12.4717 
_cell_length_b     9.2853 
_cell_length_c    12.5047 
_cell_angle_alpha  90.000 
_cell_angle_beta  115.305 
_cell_angle_gamma  90.000 
 
_shelx_F_squared_multiplier     1.000 
 
loop_ 
 _refln_index_h 
 _refln_index_k 
 _refln_index_l 
 _refln_F_squared_calc 
 _refln_F_squared_meas 
 _refln_F_squared_sigma 
 _refln_observed_status 
   1   0   0     1354.09     1232.32     28.22 o 
   2   0   0       37.27       29.32      0.91 o 
   3   0   0     6659.00     6554.89    155.93 o 
   4   0   0        7.89        8.11      0.81 o 
   5   0   0      279.06      262.08      5.28 o 
   6   0   0       62.07       59.31      2.16 o 
   7   0   0       69.51       71.38      2.54 o 
   8   0   0       93.25       96.23      3.20 o 
   9   0   0       53.53       46.78      2.42 o 
  10   0   0       32.10       31.89      2.30 o 
  11   0   0        0.12        1.08      1.13 o 
  12   0   0        1.21        1.32      1.91 o 
  13   0   0        0.02       -0.28      1.68 o 
   1   1   0     2091.11     2116.76     23.15 o 
   2   1   0     8597.12     8648.09    111.57 o 
   3   1   0     5225.19     5392.84     58.19 o 
   4   1   0     1065.78     1046.88     12.02 o 
   5   1   0       53.12       53.48      1.35 o 
   6   1   0       80.11       79.77      1.80 o 
   7   1   0       47.26       42.43      1.38 o 
   8   1   0        3.05        2.80      0.84 o 
   9   1   0       25.65       27.27      1.79 o 
  10   1   0       38.93       33.41      1.64 o 
  11   1   0        4.82        3.61      1.10 o 
  12   1   0        9.07        8.09      1.35 o 
  13   1   0        0.27        5.41      1.61 o 
   0   2   0      520.32      557.28     12.57 o 
   1   2   0      481.76      475.85      7.67 o 
   2   2   0     2967.63     3047.76     37.84 o 
   3   2   0     3884.78     4017.82     57.67 o 
   4   2   0      299.77      309.66      4.21 o 
   5   2   0     1354.63     1401.97     16.12 o 
   6   2   0      396.77      414.05      6.23 o 
   7   2   0       36.01       31.04      1.26 o 
   8   2   0        5.47        5.52      0.84 o 
   9   2   0        3.12        4.02      0.83 o 
  10   2   0       18.16       17.38      1.69 o 
  11   2   0        6.52        7.94      1.34 o 
  12   2   0        0.02        1.12      1.06 o 
  13   2   0        2.96        8.09      1.89 o 
   1   3   0      694.07      702.45     11.34 o 
   2   3   0      759.20      790.52     10.65 o 
   3   3   0     1294.10     1376.79     15.70 o 
   4   3   0      863.90      957.03     11.35 o 
   5   3   0     1263.02     1357.93     15.78 o 
   6   3   0      766.64      763.69      9.58 o 
   7   3   0      176.85      172.79      5.92 o 
   8   3   0      115.14      100.85      2.42 o 
   9   3   0       33.70       34.74      2.09 o 
  10   3   0        1.61        3.58      1.13 o 
  11   3   0        7.86        9.71      1.49 o 
  12   3   0        9.77       14.03      1.71 o 
  13   3   0        1.42        7.23      2.31 o 
   0   4   0      339.49      336.71      8.94 o 
   1   4   0      240.89      262.58      5.21 o 
   2   4   0       99.43      109.73      2.42 o 
   3   4   0      386.93      406.88      6.26 o 
   4   4   0      246.86      249.75      4.34 o 
   5   4   0      268.16      253.57      4.01 o 
   6   4   0       25.13       27.70      1.30 o 
   7   4   0      164.40      148.71      6.35 o 
   8   4   0      412.04      396.58      7.39 o 
   9   4   0       10.32        8.94      1.41 o 
  10   4   0       52.60       44.12      2.39 o 
  11   4   0       11.07       10.59      1.55 o 
  12   4   0        2.96        3.15      1.28 o 
   1   5   0       12.42       15.86      2.50 o 
   2   5   0       25.05       30.35      1.41 o 
   3   5   0       97.15      102.63      2.52 o 
   4   5   0       50.35       41.88      2.26 o 
   5   5   0       33.70       38.69      2.56 o 
   6   5   0       71.91       67.14      2.99 o 
   7   5   0       45.48       45.71      2.24 o 
   8   5   0      117.57      109.02      3.45 o 
   9   5   0       16.49       14.93      1.79 o 
  10   5   0        4.93        5.17      1.35 o 
  11   5   0       23.33       28.20      3.02 o 
  12   5   0        0.94        3.06      1.24 o 
   0   6   0       87.49       82.85      3.93 o 
   1   6   0       48.70       52.90      2.18 o 
   2   6   0       82.12       82.92      2.38 o 
   3   6   0        3.71        4.75      0.85 o 
   4   6   0       26.09       21.97      1.46 o 
   5   6   0       41.20       43.29      2.56 o 
   6   6   0        1.10       -1.01      1.33 o 
   7   6   0      104.75       87.57     11.87 o 
   8   6   0       23.53       26.64      2.63 o 
   9   6   0       10.03       11.66      1.99 o 
  10   6   0       14.16        7.81      1.93 o 
  11   6   0        4.87        9.77      2.59 o 
   1   7   0      172.33      164.74      4.77 o 
   2   7   0        0.34        0.27      0.66 o 
   3   7   0       22.32       18.60      1.54 o 
   4   7   0      101.20       94.57      3.94 o 
   5   7   0       11.85       15.08      2.12 o 
   6   7   0       25.32       22.79      2.55 o 
   7   7   0        2.24        4.78      1.63 o 
   8   7   0        7.56       11.07      2.18 o 
   9   7   0        2.39        1.01      1.55 o 
  10   7   0        2.22       -1.77      2.04 o 
   0   8   0       26.31       24.41      2.92 o 
   1   8   0       13.01       11.09      1.55 o 
   2   8   0      124.74      115.79      3.95 o 
   3   8   0       19.75       22.13      2.45 o 
   4   8   0        2.00        1.82      1.29 o 
   5   8   0       60.03       58.77      3.46 o 
   6   8   0        8.14       11.72      2.07 o 
   7   8   0        0.58        2.32      1.50 o 
   8   8   0        2.45        2.58      1.53 o 
   9   8   0        1.22        1.34      1.59 o 
   1   9   0        3.18        4.09      1.10 o 
   2   9   0        0.32        0.49      1.09 o 
   3   9   0        3.16        4.54      1.45 o 
   4   9   0        3.66        3.40      1.51 o 
   5   9   0        5.18        6.07      1.76 o 
   6   9   0        1.34        2.20      1.44 o 
   7   9   0        3.13        3.86      3.17 o 
   8   9   0        0.75        0.78      1.51 o 
   1  10   0        8.21       10.79      1.77 o 
   2  10   0        4.21        4.48      1.41 o 
   3  10   0        3.20        3.60      1.45 o 
   4  10   0        0.73        4.59      1.56 o 
   5  10   0        4.33        9.50      1.97 o 
   6  10   0        0.87        3.53      1.70 o 
   1  11   0        2.95        4.12      1.95 o 
   2  11   0        0.19        0.71      1.96 o 
 -14   0   1        0.11        6.46      2.29 o 
 -13   0   1        1.52        3.20      1.29 o 
 -12   0   1        0.41        1.34      1.45 o 
 -11   0   1        2.73        3.13      1.23 o 
 -10   0   1        0.63       -0.49      0.87 o 
  -9   0   1       66.94       48.82      2.35 o 
  -8   0   1       45.88       39.59      1.99 o 
  -7   0   1      209.74      178.43      4.49 o 
  -6   0   1       52.18       45.69      1.81 o 
  -5   0   1      655.89      691.94     11.74 o 
  -4   0   1     1256.46     1318.62     28.16 o 
  -3   0   1      107.37      116.42      2.47 o 
  -2   0   1       12.19       15.03      0.60 o 
  -1   0   1     3030.29     2948.52     46.17 o 
   0   0   1      209.98      195.03      6.64 o 
   1   0   1     2488.76     2474.95     38.12 o 
   2   0   1     4043.74     4055.96     62.05 o 
   3   0   1      304.18      301.77      5.51 o 
   4   0   1      302.57      334.12      6.28 o 
   5   0   1        1.83        1.75      0.70 o 
   6   0   1      548.85      600.85     10.86 o 
   7   0   1        0.85        0.26      0.66 o 
   8   0   1       42.59       42.09      2.16 o 
   9   0   1       32.66       30.65      2.07 o 
  10   0   1        1.30        2.55      1.16 o 
  11   0   1       13.67       15.72      3.14 o 
  12   0   1        1.24        1.44      2.20 o 
  13   0   1        0.06        4.02      2.17 o 
 -14   1   1        1.91        7.63      1.65 o 
 -13   1   1        5.12        5.57      1.62 o 
 -12   1   1        9.88        9.46      1.18 o 
 -11   1   1        6.44        7.35      1.04 o 
 -10   1   1       23.04       25.64      1.48 o 
  -9   1   1        4.78        4.10      0.79 o 
  -8   1   1       13.90       15.45      1.28 o 
  -7   1   1      159.52      167.09      2.94 o 
  -6   1   1      186.00      193.25      3.09 o 
  -5   1   1       32.80       34.22      1.03 o 
  -4   1   1     1251.09     1275.21     12.86 o 
  -3   1   1     7249.74     7430.54     72.97 o 
  -2   1   1     2441.55     2367.45     23.16 o 
  -1   1   1     3309.96     3408.48     50.29 o 
   0   1   1     1536.78     1663.41     18.32 o 
   1   1   1       23.77       18.30      0.63 o 
   2   1   1     5598.93     5628.72     55.26 o 
   3   1   1      306.97      319.49      4.11 o 
   4   1   1      854.14      858.00     10.54 o 
   5   1   1      287.74      302.75      4.28 o 
   6   1   1       81.03       91.46      2.00 o 
   7   1   1       33.02       31.35      1.27 o 
   8   1   1       42.96       37.82      1.54 o 
   9   1   1        9.40       10.37      1.28 o 
  10   1   1        8.73       12.28      1.49 o 
  11   1   1        5.43        6.65      1.28 o 
  12   1   1        3.14        4.62      1.72 o 
  13   1   1        0.33        3.99      1.55 o 
 -13   2   1        0.82        2.72      1.39 o 
 -12   2   1        6.37        5.84      1.27 o 
 -11   2   1       12.26       12.69      1.55 o 
 -10   2   1       11.42        8.99      1.04 o 
  -9   2   1       21.36       21.24      1.32 o 
  -8   2   1      142.93      136.47      2.78 o 
  -7   2   1      129.90      119.55      3.46 o 
  -6   2   1      444.79      450.73      6.02 o 
  -5   2   1      364.65      392.34      4.53 o 
  -4   2   1     1973.16     2008.11     19.98 o 
  -3   2   1     1089.16     1125.49     12.79 o 
  -2   2   1      770.74      727.74      9.63 o 
  -1   2   1     3134.50     3310.08     48.98 o 
   0   2   1      333.52      319.18      6.97 o 
   1   2   1      513.08      514.61      7.89 o 
   2   2   1      714.85      728.99      8.48 o 
   3   2   1       78.34       91.66      1.65 o 
   4   2   1     1062.99     1164.20     13.43 o 
   5   2   1      246.03      238.81      4.12 o 
   6   2   1      139.83      140.64      2.64 o 
   7   2   1        4.68        5.51      0.77 o 
   8   2   1       27.83       23.97      1.32 o 
   9   2   1       34.54       35.01      2.10 o 
  10   2   1        0.19        0.00      0.90 o 
  11   2   1        0.40        2.79      1.63 o 
  12   2   1        4.88        5.23      1.26 o 
 -13   3   1       10.08       11.92      2.53 o 
 -12   3   1        0.75        3.14      1.13 o 
 -11   3   1        1.17        1.35      0.98 o 
 -10   3   1       30.74       31.84      2.05 o 
  -9   3   1       26.38       25.09      1.44 o 
  -8   3   1       58.17       61.86      1.86 o 
  -7   3   1       35.84       30.29      1.31 o 
  -6   3   1      433.73      444.04      6.83 o 
  -5   3   1       44.32       44.16      1.52 o 
  -4   3   1      196.97      183.85      2.93 o 
  -3   3   1     2201.35     2324.17     29.41 o 
  -2   3   1      410.94      420.04      7.26 o 
  -1   3   1      292.58      274.33      5.04 o 
   0   3   1      339.53      337.21      6.00 o 
   1   3   1       81.88       77.98      1.72 o 
   2   3   1      282.57      305.50      5.96 o 
   3   3   1      128.08      121.76      2.81 o 
   4   3   1      181.36      181.18      3.76 o 
   5   3   1      332.09      318.13      4.59 o 
   6   3   1       38.62       36.71      1.30 o 
   7   3   1       22.13       20.32      1.57 o 
   8   3   1       47.88       45.23      2.21 o 
   9   3   1       22.16       22.27      1.87 o 
  10   3   1       14.34       13.26      1.63 o 
  11   3   1        1.45        1.14      1.90 o 
  12   3   1        9.80       13.63      2.18 o 
 -13   4   1        0.56        4.63      1.33 o 
 -12   4   1        7.00        9.47      1.55 o 
 -11   4   1       16.03       18.93      1.96 o 
 -10   4   1       34.25       35.49      2.54 o 
  -9   4   1      118.40      107.78      3.33 o 
  -8   4   1       97.86       90.96      2.58 o 
  -7   4   1      146.62      141.66      4.72 o 
  -6   4   1      137.93      123.60      3.83 o 
  -5   4   1      111.78      111.91      2.62 o 
  -4   4   1      174.66      195.11      5.26 o 
  -3   4   1       77.59       81.71      2.07 o 
  -2   4   1      864.99      923.04     14.96 o 
  -1   4   1      280.45      300.36      5.78 o 
   0   4   1      217.00      225.84      4.64 o 
   1   4   1      514.83      540.37      8.92 o 
   2   4   1       52.95       50.63      3.53 o 
   3   4   1      185.21      204.59      3.67 o 
   4   4   1      207.51      214.81      3.45 o 
   5   4   1       75.53       79.73      3.16 o 
   6   4   1       71.46       67.95      3.01 o 
   7   4   1      140.34      126.81      7.96 o 
   8   4   1       60.88       62.72      3.12 o 
   9   4   1        9.34       13.03      1.65 o 
  10   4   1       13.02       16.84      1.81 o 
  11   4   1        1.86        5.96      1.43 o 
  12   4   1        3.88        8.22      2.02 o 
 -12   5   1       10.76        9.97      2.07 o 
 -11   5   1       17.02       17.49      3.40 o 
 -10   5   1       11.26       11.74      1.57 o 
  -9   5   1       43.71       39.30      2.39 o 
  -8   5   1      145.57      134.84      3.78 o 
  -7   5   1      109.93      105.48      4.14 o 
  -6   5   1       41.10       38.56      1.68 o 
  -5   5   1       37.22       33.88      1.88 o 
  -4   5   1        5.28        4.52      0.78 o 
  -3   5   1       65.34       75.29      2.14 o 
  -2   5   1      300.86      334.14      7.25 o 
  -1   5   1      103.24      106.83      3.04 o 
   0   5   1      678.05      675.30     11.67 o 
   1   5   1      154.41      163.02      3.35 o 
   2   5   1      229.65      229.36      4.23 o 
   3   5   1       38.50       36.14      1.41 o 
   4   5   1       95.68       95.52      9.05 o 
   5   5   1       27.65       27.99      2.23 o 
   6   5   1       19.73       20.43      2.14 o 
   7   5   1       41.92       43.94      2.38 o 
   8   5   1       15.92       19.85      1.91 o 
   9   5   1       14.11       12.35      1.64 o 
  10   5   1       20.85       19.70      2.58 o 
  11   5   1        3.96        7.29      1.47 o 
 -11   6   1        6.66        4.72      1.69 o 
 -10   6   1        1.11        0.32      1.28 o 
  -9   6   1        7.31        5.11      1.67 o 
  -8   6   1       15.72       18.64      2.36 o 
  -7   6   1       12.04       11.82      1.84 o 
  -6   6   1       52.19       53.94      2.65 o 
  -5   6   1       65.29       62.77      2.18 o 
  -4   6   1       25.32       28.74      2.19 o 
  -3   6   1       14.75       15.82      1.28 o 
  -2   6   1       13.82       13.45      1.74 o 
  -1   6   1       91.75       97.56      3.04 o 
   0   6   1       95.46       88.30      2.88 o 
   1   6   1       64.18       60.95      2.00 o 
   2   6   1       11.98       10.74      1.06 o 
   3   6   1       77.67       76.63      2.27 o 
   4   6   1       23.93       24.85      2.24 o 
   5   6   1        8.99        9.39      1.65 o 
   6   6   1       12.31       12.39      3.41 o 
   7   6   1        5.64        7.16      2.43 o 
   8   6   1        3.76        2.60      1.58 o 
   9   6   1        0.01        0.62      1.60 o 
  10   6   1        3.78        4.46      1.69 o 
  11   6   1        2.11        6.11      3.77 o 
 -11   7   1        7.42        8.87      2.05 o 
 -10   7   1        1.26        2.71      1.70 o 
  -9   7   1        1.30        0.62      1.25 o 
  -8   7   1        5.39        1.58      1.37 o 
  -7   7   1        0.92        4.57      2.17 o 
  -6   7   1       15.69       14.79      2.13 o 
  -5   7   1       13.77       13.31      1.96 o 
  -4   7   1       45.09       42.86      2.08 o 
  -3   7   1       12.01       11.86      1.28 o 
  -2   7   1        8.23        8.05      1.25 o 
  -1   7   1       25.97       26.78      2.96 o 
   0   7   1      198.33      181.48      4.94 o 
   1   7   1       29.37       29.90      2.79 o 
   2   7   1       44.44       42.93      1.93 o 
   3   7   1       64.12       69.18      3.32 o 
   4   7   1       57.69       51.20      3.03 o 
   5   7   1       58.15       59.46      4.44 o 
   6   7   1        6.04        8.49      1.86 o 
   7   7   1       17.90       22.22      2.62 o 
   8   7   1        1.89        1.96      2.05 o 
   9   7   1        4.75        6.44      2.05 o 
  10   7   1        2.86        1.46      2.71 o 
  -9   8   1        4.93        5.93      1.91 o 
  -8   8   1        0.10        0.16      1.69 o 
  -7   8   1        0.06        1.11      1.39 o 
  -6   8   1        3.52        3.84      1.57 o 
  -5   8   1       16.73       16.87      2.31 o 
  -4   8   1       56.03       61.02      3.30 o 
  -3   8   1       42.95       41.10      2.13 o 
  -2   8   1       71.77       69.86      2.55 o 
  -1   8   1       44.92       39.82      2.28 o 
   0   8   1       65.75       69.19      3.28 o 
   1   8   1       50.56       50.58      2.43 o 
   2   8   1       28.33       32.30      2.72 o 
   3   8   1       18.21       21.62      2.41 o 
   4   8   1       40.62       39.68      6.54 o 
   5   8   1        0.26        0.35      1.24 o 
   6   8   1        8.78        7.62      1.83 o 
   7   8   1        0.14       -0.55      1.26 o 
   8   8   1        1.58        1.58      1.62 o 
   9   8   1        0.83        1.01      1.64 o 
  -8   9   1        0.84        1.91      1.50 o 
  -7   9   1        4.81        6.93      1.93 o 
  -6   9   1        0.39        1.69      2.14 o 
  -5   9   1        0.70        1.94      1.38 o 
  -4   9   1        4.59        6.55      1.60 o 
  -3   9   1        2.23        2.60      1.25 o 
  -2   9   1       21.84       23.68      1.90 o 
  -1   9   1       15.16       14.14      2.52 o 
   0   9   1       16.64       17.83      2.12 o 
   1   9   1       12.03       11.49      1.84 o 
   2   9   1        8.31       12.21      2.36 o 
   3   9   1        0.15        0.62      1.17 o 
   4   9   1        1.00        1.55      1.54 o 
   5   9   1        1.70        2.81      1.55 o 
   6   9   1        0.60        0.66      1.38 o 
   7   9   1        1.78        3.37      1.68 o 
  -6  10   1        0.78        2.25      1.44 o 
  -5  10   1        0.09        0.89      1.44 o 
  -4  10   1        0.12        0.71      2.09 o 
  -3  10   1        2.67        5.90      1.56 o 
  -2  10   1        0.41        2.52      1.29 o 
  -1  10   1        0.08        0.55      1.55 o 
   0  10   1        1.09        0.36      1.17 o 
   1  10   1        0.17       -0.17      1.67 o 
   2  10   1        5.01        4.70      1.47 o 
   3  10   1        5.13        8.13      1.77 o 
   4  10   1        6.86       10.26      2.82 o 
   5  10   1        2.53        4.37      1.64 o 
  -3  11   1        4.65       11.00      1.97 o 
  -2  11   1        0.58        1.61      1.72 o 
  -1  11   1        3.30        5.21      1.23 o 
   0  11   1        0.29        2.94      1.56 o 
   1  11   1        1.23        1.46      1.15 o 
   2  11   1        2.06        1.99      1.27 o 
 -14   0   2        1.27        3.18      1.74 o 
 -13   0   2        0.34        3.66      1.30 o 
 -12   0   2       22.72       20.07      2.08 o 
 -11   0   2       77.03       64.11      2.92 o 
 -10   0   2       19.83       23.21      1.94 o 
  -9   0   2       86.87       78.74      2.90 o 
  -8   0   2        7.32        8.32      1.41 o 
  -7   0   2        8.42        8.49      1.05 o 
  -6   0   2       29.77       30.98      1.48 o 
  -5   0   2      617.57      603.11     10.30 o 
  -4   0   2       50.73       47.17      1.47 o 
  -3   0   2      144.20      143.78      2.32 o 
  -2   0   2     1677.42     1671.15     25.73 o 
  -1   0   2     1926.73     1810.86     23.16 o 
   0   0   2     4556.72     4308.68     55.39 o 
   1   0   2     3305.77     3237.20     40.81 o 
   2   0   2     1038.24     1053.95     16.82 o 
   3   0   2        0.07       -0.18      0.42 o 
   4   0   2      388.83      407.51      7.52 o 
   5   0   2      492.62      455.45     11.86 o 
   6   0   2      108.65       99.58      3.02 o 
   7   0   2        0.23        0.14      0.77 o 
   8   0   2       77.78       71.52      2.90 o 
   9   0   2       15.78       19.52      1.90 o 
  10   0   2       50.50       46.52      4.18 o 
  11   0   2        8.93       12.98      3.10 o 
  12   0   2        0.18        3.51      2.29 o 
 -14   1   2        1.04        2.33      1.63 o 
 -13   1   2        0.38        3.86      0.90 o 
 -12   1   2        3.13        4.56      1.11 o 
 -11   1   2       30.68       30.62      1.64 o 
 -10   1   2       22.89       23.82      1.41 o 
  -9   1   2       66.70       66.39      1.90 o 
  -8   1   2       33.96       33.13      1.27 o 
  -7   1   2       29.45       29.70      1.13 o 
  -6   1   2      153.70      151.50      2.56 o 
  -5   1   2      234.99      238.15      2.97 o 
  -4   1   2       57.34       47.46      0.93 o 
  -3   1   2      277.37      264.19      3.00 o 
  -2   1   2     2605.66     2626.24     32.40 o 
  -1   1   2     5542.63     5448.03     53.00 o 
   0   1   2     7300.00     7324.30     85.37 o 
   1   1   2     1172.71     1196.59     12.12 o 
   2   1   2      382.84      421.77      4.58 o 
   3   1   2      506.12      563.15      6.04 o 
   4   1   2      620.00      626.37      6.77 o 
   5   1   2       92.77       94.09      2.28 o 
   6   1   2      162.22      158.67      2.89 o 
   7   1   2        4.88        5.70      0.78 o 
   8   1   2       62.80       57.36      1.82 o 
   9   1   2       16.24       15.60      1.55 o 
  10   1   2        1.65        4.21      1.17 o 
  11   1   2        4.69        5.02      1.68 o 
  12   1   2        2.15        2.33      1.59 o 
 -14   2   2        1.40        4.03      1.86 o 
 -13   2   2        3.13        4.26      1.51 o 
 -12   2   2        8.47       10.25      1.21 o 
 -11   2   2        7.27        8.32      1.08 o 
 -10   2   2       46.07       49.08      1.79 o 
  -9   2   2       31.37       28.73      1.44 o 
  -8   2   2        7.94        8.72      0.88 o 
  -7   2   2       87.07       97.00      2.10 o 
  -6   2   2       53.58       57.13      1.28 o 
  -5   2   2      121.39      109.37      1.72 o 
  -4   2   2      212.15      223.36      2.80 o 
  -3   2   2       90.17       95.45      1.63 o 
  -2   2   2      438.01      489.73      8.07 o 
  -1   2   2      183.41      176.35      9.99 o 
   0   2   2      117.01      121.50      2.06 o 
   1   2   2      353.60      366.94      5.58 o 
   2   2   2     1043.36     1078.27     14.66 o 
   3   2   2      268.57      262.87      6.34 o 
   4   2   2       53.89       55.03      1.34 o 
   5   2   2      429.22      451.45      6.02 o 
   6   2   2       69.88       68.73      1.75 o 
   7   2   2       15.48       15.51      1.41 o 
   8   2   2       64.08       63.95      2.48 o 
   9   2   2        2.13        2.06      1.01 o 
  10   2   2        1.34        1.84      1.07 o 
  11   2   2        0.27        0.53      1.04 o 
  12   2   2        1.52        5.16      1.93 o 
 -13   3   2        6.05        8.90      2.57 o 
 -12   3   2        2.91        4.77      1.57 o 
 -11   3   2       11.80       14.56      1.43 o 
 -10   3   2        6.57        4.97      0.96 o 
  -9   3   2       54.28       54.01      3.43 o 
  -8   3   2      108.33      102.01      2.38 o 
  -7   3   2      299.80      306.31      4.65 o 
  -6   3   2      158.32      158.43      2.39 o 
  -5   3   2      492.84      501.23      5.74 o 
  -4   3   2     1412.81     1521.79     19.79 o 
  -3   3   2      118.52      108.93      2.29 o 
  -2   3   2      216.11      211.09      4.22 o 
  -1   3   2       34.45       34.00      1.25 o 
   0   3   2      299.85      322.58      4.87 o 
   1   3   2      402.27      399.59      5.78 o 
   2   3   2      164.61      165.71      3.12 o 
   3   3   2      279.45      288.45      4.01 o 
   4   3   2      138.02      139.79      2.71 o 
   5   3   2       16.89       18.65      0.93 o 
   6   3   2       82.11       85.40      6.36 o 
   7   3   2       26.69       22.85      1.73 o 
   8   3   2       78.60       77.43      2.93 o 
   9   3   2       26.87       27.92      2.07 o 
  10   3   2        2.27        2.99      1.14 o 
  11   3   2       14.02       19.55      2.00 o 
  12   3   2        6.32        8.48      1.51 o 
 -13   4   2        0.12        2.13      1.46 o 
 -12   4   2        4.75        7.16      1.88 o 
 -11   4   2        7.41        8.76      2.19 o 
 -10   4   2       16.67       16.08      1.68 o 
  -9   4   2        4.32        4.38      0.91 o 
  -8   4   2      113.93      100.76      2.97 o 
  -7   4   2        4.94        3.85      0.72 o 
  -6   4   2       61.40       60.88      1.52 o 
  -5   4   2      268.23      290.69      6.93 o 
  -4   4   2       85.13       84.79      2.20 o 
  -3   4   2     1424.71     1625.71     37.10 o 
  -2   4   2      666.52      714.08     11.95 o 
  -1   4   2       54.76       53.28      2.78 o 
   0   4   2      298.68      307.69      4.96 o 
   1   4   2      134.59      138.13      2.94 o 
   2   4   2      103.94      111.19      2.31 o 
   3   4   2      106.87      117.02      2.42 o 
   4   4   2       23.94       23.59      2.22 o 
   5   4   2       12.89       13.07      1.36 o 
   6   4   2       22.02       18.67      1.98 o 
   7   4   2      116.18      114.80      3.46 o 
   8   4   2       33.55       31.95      2.20 o 
   9   4   2        2.77        3.57      1.23 o 
  10   4   2        3.58        2.59      1.39 o 
  11   4   2        2.90        6.30      1.62 o 
 -12   5   2        4.36        3.87      2.00 o 
 -11   5   2        0.70        1.02      1.01 o 
 -10   5   2       20.22       20.68      2.44 o 
  -9   5   2       14.91       12.15      1.96 o 
  -8   5   2       25.15       25.27      1.70 o 
  -7   5   2       13.30       14.17      1.52 o 
  -6   5   2        8.91       11.72      1.19 o 
  -5   5   2       20.98       18.36      1.29 o 
  -4   5   2       14.38       14.72      1.18 o 
  -3   5   2       57.80       61.35      7.38 o 
  -2   5   2      141.24      151.26      5.43 o 
  -1   5   2      117.54      117.44      3.19 o 
   0   5   2       22.95       24.51      1.23 o 
   1   5   2      107.68       93.26      3.66 o 
   2   5   2       28.19       31.45      1.26 o 
   3   5   2       12.97       13.91      1.65 o 
   4   5   2       13.38       11.29      1.56 o 
   5   5   2       13.04       14.93      1.49 o 
   6   5   2       32.36       28.87      2.03 o 
   7   5   2       44.71       42.60      2.50 o 
   8   5   2        5.34        6.28      1.38 o 
   9   5   2        3.02        3.84      1.31 o 
  10   5   2        8.95       11.28      2.18 o 
  11   5   2        3.01        2.38      2.52 o 
 -12   6   2        3.43        1.38      1.46 o 
 -11   6   2        4.07        4.69      2.54 o 
 -10   6   2        5.19        5.90      1.63 o 
  -9   6   2       18.70       15.76      2.17 o 
  -8   6   2        4.73        5.16      1.42 o 
  -7   6   2       25.73       26.52      1.76 o 
  -6   6   2       30.06       33.14      1.81 o 
  -5   6   2       48.47       46.80      1.93 o 
  -4   6   2       46.06       44.34      2.34 o 
  -3   6   2      211.54      194.78      4.85 o 
  -2   6   2       82.59       76.29      2.71 o 
  -1   6   2       61.04       64.63      2.43 o 
   0   6   2      177.47      183.74      3.95 o 
   1   6   2        9.16        8.95      0.97 o 
   2   6   2        1.98        4.22      1.18 o 
   3   6   2       44.74       45.01      2.92 o 
   4   6   2       25.35       26.50      2.39 o 
   5   6   2       30.37       28.98      2.62 o 
   6   6   2       25.73       30.10      2.76 o 
   7   6   2        8.83        6.67      2.73 o 
   8   6   2        3.53        3.67      1.34 o 
   9   6   2        0.57        2.92      1.28 o 
  10   6   2        2.13        2.96      1.79 o 
 -11   7   2        0.73        0.53      1.43 o 
 -10   7   2        0.83       -0.57      1.31 o 
  -9   7   2        7.51        7.92      1.78 o 
  -8   7   2       13.31       17.55      2.25 o 
  -7   7   2       27.60       27.18      2.63 o 
  -6   7   2       27.13       25.56      1.83 o 
  -5   7   2       28.57       27.30      2.21 o 
  -4   7   2       13.52       13.88      1.40 o 
  -3   7   2       35.81       36.45      1.84 o 
  -2   7   2       47.26       43.50      2.60 o 
  -1   7   2       80.72       74.87      2.85 o 
   0   7   2       14.49       14.78      1.34 o 
   1   7   2      151.76      143.82      4.72 o 
   2   7   2      128.34      128.19      4.56 o 
   3   7   2       25.05       25.25      4.05 o 
   4   7   2      122.35      115.97      5.32 o 
   5   7   2        3.14        2.81      1.48 o 
   6   7   2       10.00       10.12      2.01 o 
   7   7   2        9.40        8.12      2.01 o 
   8   7   2        0.35        0.30      1.41 o 
   9   7   2        1.44        2.61      1.71 o 
 -10   8   2        1.97        2.23      1.51 o 
  -9   8   2        1.23        6.48      2.59 o 
  -8   8   2        1.10        1.87      1.99 o 
  -7   8   2        6.14        7.03      1.79 o 
  -6   8   2        1.22       -0.54      1.24 o 
  -5   8   2        3.80        4.12      1.11 o 
  -4   8   2       13.29       11.60      1.43 o 
  -3   8   2        4.50        2.48      0.97 o 
  -2   8   2       34.56       36.30      2.44 o 
  -1   8   2       22.06       20.93      1.98 o 
   0   8   2       24.84       26.65      2.46 o 
   1   8   2        2.94        4.64      2.80 o 
   2   8   2        4.93        4.04      1.47 o 
   3   8   2       18.04       18.40      2.32 o 
   4   8   2       18.18       17.05      2.36 o 
   5   8   2        4.54        3.19      1.59 o 
   6   8   2        1.53        1.64      1.39 o 
   7   8   2        0.26        1.11      1.40 o 
   8   8   2        0.15       -2.16      1.55 o 
  -8   9   2        0.59        1.51      1.64 o 
  -7   9   2        1.63        3.34      1.60 o 
  -6   9   2        0.73        0.41      1.64 o 
  -5   9   2        0.31       -0.23      1.11 o 
  -4   9   2        1.06        2.19      1.23 o 
  -3   9   2        3.08        3.84      1.04 o 
  -2   9   2        9.05        9.38      1.56 o 
  -1   9   2        6.57        8.03      1.58 o 
   0   9   2       17.61       16.40      2.12 o 
   1   9   2        8.46        9.10      1.77 o 
   2   9   2       17.94       17.69      2.37 o 
   3   9   2        0.45        2.92      1.38 o 
   4   9   2        1.49        3.84      1.54 o 
   5   9   2        2.59        2.69      1.53 o 
   6   9   2        1.32        4.32      1.65 o 
   7   9   2        3.16        7.14      1.93 o 
  -6  10   2        0.88        3.33      1.53 o 
  -5  10   2        0.60        2.21      1.82 o 
  -4  10   2        3.53        5.82      1.47 o 
  -3  10   2        2.15        5.36      3.11 o 
  -2  10   2        3.32        5.49      1.40 o 
  -1  10   2        2.55        6.98      1.68 o 
   0  10   2        8.42       10.92      1.88 o 
   1  10   2        2.90        4.64      1.45 o 
   2  10   2        1.06        4.08      1.44 o 
   3  10   2        0.48        2.21      1.32 o 
   4  10   2        2.04        4.27      1.60 o 
   5  10   2        0.70        2.42      1.56 o 
  -3  11   2        1.00        7.53      2.41 o 
  -2  11   2        2.76        6.16      1.45 o 
  -1  11   2        0.40        3.79      1.70 o 
   0  11   2        0.18        1.83      1.18 o 
   1  11   2        0.29        1.56      1.26 o 
 -14   0   3        0.84       -0.13      1.48 o 
 -13   0   3        4.95        7.76      2.10 o 
 -12   0   3       13.10       12.21      1.71 o 
 -11   0   3        2.46        3.32      1.58 o 
 -10   0   3        2.21        2.78      1.01 o 
  -9   0   3        2.86        1.04      0.83 o 
  -8   0   3       36.44       34.83      1.99 o 
  -7   0   3       63.64       64.18      2.21 o 
  -6   0   3        1.35        1.29      0.58 o 
  -5   0   3      523.13      528.82      7.47 o 
  -4   0   3       50.05       44.73      1.11 o 
  -3   0   3      209.00      203.38      4.01 o 
  -2   0   3     2618.48     2555.46     32.77 o 
  -1   0   3      762.91      782.81     10.29 o 
   0   0   3      302.96      294.73      6.45 o 
   1   0   3       90.75       95.03      1.84 o 
   2   0   3      203.02      207.94      3.62 o 
   3   0   3      754.44      772.69     10.59 o 
   4   0   3      100.75       96.73      2.73 o 
   5   0   3      106.53      110.85      3.15 o 
   6   0   3       89.47       83.81      2.86 o 
   7   0   3       24.97       28.12      1.81 o 
   8   0   3       26.48       22.12      3.24 o 
   9   0   3       43.65       47.15      4.21 o 
  10   0   3       12.36       12.18      2.95 o 
  11   0   3        5.20        3.71      2.38 o 
  12   0   3        3.58        8.55      2.87 o 
 -14   1   3        2.74        5.74      1.42 o 
 -13   1   3        6.43        7.78      1.52 o 
 -12   1   3       35.57       36.07      2.18 o 
 -11   1   3        0.05       -0.40      0.67 o 
 -10   1   3        3.19        3.38      0.78 o 
  -9   1   3       78.10       72.53      2.92 o 
  -8   1   3        6.33        6.92      0.75 o 
  -7   1   3       24.73       26.01      1.03 o 
  -6   1   3      168.73      165.38      2.35 o 
  -5   1   3       40.93       38.92      1.11 o 
  -4   1   3       41.27       41.87      1.13 o 
  -3   1   3       15.79       15.56      0.54 o 
  -2   1   3      698.36      686.34      7.09 o 
  -1   1   3     3061.23     3126.22     27.95 o 
   0   1   3     3034.60     3053.15     29.87 o 
   1   1   3      550.43      570.30      6.05 o 
   2   1   3      448.89      450.17      4.97 o 
   3   1   3      199.19      197.95      3.03 o 
   4   1   3       31.86       32.87      0.97 o 
   5   1   3      323.00      328.18      4.09 o 
   6   1   3       26.37       24.54      1.13 o 
   7   1   3       11.25       13.81      1.38 o 
   8   1   3       48.53       47.29      2.24 o 
   9   1   3        3.71        4.42      1.11 o 
  10   1   3        2.48        5.40      1.64 o 
  11   1   3       11.41       13.24      2.45 o 
  12   1   3        1.14        2.97      1.50 o 
 -14   2   3        2.90        5.96      2.17 o 
 -13   2   3        0.70        1.92      1.71 o 
 -12   2   3       11.05       14.34      1.57 o 
 -11   2   3        0.49       -0.26      0.70 o 
 -10   2   3       79.85       74.22      2.14 o 
  -9   2   3       44.95       36.69      1.69 o 
  -8   2   3        2.35        3.26      0.64 o 
  -7   2   3       40.64       45.28      1.15 o 
  -6   2   3       23.20       20.81      0.79 o 
  -5   2   3       21.86       20.19      0.73 o 
  -4   2   3      260.17      249.61      3.46 o 
  -3   2   3      415.51      412.57      5.90 o 
  -2   2   3      352.72      378.39      6.52 o 
  -1   2   3      289.59      304.19      5.32 o 
   0   2   3      422.27      429.48      6.05 o 
   1   2   3      112.70      105.04      1.92 o 
   2   2   3       72.48       78.04      1.76 o 
   3   2   3      273.58      282.18      4.09 o 
   4   2   3       85.50       95.52      1.57 o 
   5   2   3       21.51       21.88      1.42 o 
   6   2   3       22.86       21.87      1.57 o 
   7   2   3       60.05       55.20      3.70 o 
   8   2   3       19.70       19.67      2.06 o 
   9   2   3        7.76        4.98      1.21 o 
  10   2   3        0.60        0.04      1.76 o 
  11   2   3        5.16       10.26      2.18 o 
 -14   3   3        5.79        8.76      2.49 o 
 -13   3   3        2.11        5.24      2.06 o 
 -12   3   3       11.42        8.63      1.29 o 
 -11   3   3        6.64        9.30      1.13 o 
 -10   3   3        0.12       -0.90      0.68 o 
  -9   3   3       29.88       33.29      1.50 o 
  -8   3   3       78.19       82.24      2.08 o 
  -7   3   3        0.10        0.24      0.40 o 
  -6   3   3       75.69       83.71      1.80 o 
  -5   3   3      152.84      151.44      2.57 o 
  -4   3   3       16.71       16.38      0.82 o 
  -3   3   3      226.20      219.98      4.53 o 
  -2   3   3      304.33      319.95      5.90 o 
  -1   3   3      107.79      106.06      2.13 o 
   0   3   3      101.29       99.05      1.96 o 
   1   3   3      207.12      192.77      3.31 o 
   2   3   3      142.57      160.90      3.37 o 
   3   3   3      118.70      125.50      3.01 o 
   4   3   3       52.03       51.47      1.94 o 
   5   3   3      116.01      119.87      3.20 o 
   6   3   3       52.36       55.66      2.27 o 
   7   3   3       67.22       63.37      3.35 o 
   8   3   3       28.02       28.14      2.64 o 
   9   3   3        1.94        1.84      1.38 o 
  10   3   3        4.06       10.69      2.09 o 
  11   3   3        4.61        6.51      1.83 o 
 -13   4   3        5.34        4.48      2.06 o 
 -12   4   3        5.02        5.59      1.69 o 
 -11   4   3        4.23        3.61      1.17 o 
 -10   4   3       37.97       37.10      2.82 o 
  -9   4   3       57.95       55.50      1.91 o 
  -8   4   3       56.75       52.34      3.14 o 
  -7   4   3       86.10       87.57      2.47 o 
  -6   4   3       24.22       26.24      1.25 o 
  -5   4   3      129.31      135.56      2.88 o 
  -4   4   3      349.26      419.75      6.58 o 
  -3   4   3       13.66       12.92      1.23 o 
  -2   4   3      303.58      305.79      5.96 o 
  -1   4   3      276.72      290.81      4.75 o 
   0   4   3      212.82      221.61      4.65 o 
   1   4   3      160.57      162.25      3.78 o 
   2   4   3       86.10       85.78      1.91 o 
   3   4   3       80.37       86.04      2.57 o 
   4   4   3        2.84        2.06      0.77 o 
   5   4   3        6.88        7.27      1.14 o 
   6   4   3       83.68       77.09      2.83 o 
   7   4   3        9.21        7.95      1.39 o 
   8   4   3        8.75        7.31      1.40 o 
   9   4   3        4.69        4.77      1.32 o 
  10   4   3        2.59        3.11      1.28 o 
  11   4   3        0.39        1.65      1.21 o 
 -13   5   3        3.87        8.04      2.45 o 
 -12   5   3        3.14        2.14      1.50 o 
 -11   5   3        5.83        5.86      1.64 o 
 -10   5   3        5.54        5.58      1.18 o 
  -9   5   3       54.95       55.41      2.28 o 
  -8   5   3       34.58       33.33      1.88 o 
  -7   5   3       22.62       24.34      2.45 o 
  -6   5   3      106.67      101.77      2.25 o 
  -5   5   3       17.41       16.83      1.29 o 
  -4   5   3       42.47       39.65      3.66 o 
  -3   5   3      112.11      112.62      3.22 o 
  -2   5   3       52.43       58.62      3.23 o 
  -1   5   3      118.38      124.77      3.22 o 
   0   5   3       56.32       59.03      1.77 o 
   1   5   3       87.06       80.93      2.05 o 
   2   5   3       26.51       28.30      2.30 o 
   3   5   3       37.51       36.43      2.21 o 
   4   5   3       37.72       38.49      1.94 o 
   5   5   3       37.07       38.02      2.18 o 
   6   5   3       24.62       23.81      1.98 o 
   7   5   3        4.03        5.19      1.30 o 
   8   5   3       10.38       10.17      2.20 o 
   9   5   3        1.68        0.00      1.08 o 
  10   5   3        0.09        0.99      1.88 o 
 -12   6   3        1.42        1.15      1.31 o 
 -11   6   3        1.58        1.90      2.50 o 
 -10   6   3        1.86        1.75      1.32 o 
  -9   6   3        4.55        3.45      1.36 o 
  -8   6   3       41.88       40.19      2.95 o 
  -7   6   3       73.99       72.15      2.51 o 
  -6   6   3       18.10       17.40      1.49 o 
  -5   6   3       31.24       28.79      1.70 o 
  -4   6   3       15.07       13.95      1.27 o 
  -3   6   3        8.04        9.51      2.06 o 
  -2   6   3       12.41       12.86      1.37 o 
  -1   6   3        1.46        0.64      0.58 o 
   0   6   3      158.06      141.74      5.66 o 
   1   6   3       96.73       93.16      3.56 o 
   2   6   3       12.36       10.05      1.61 o 
   3   6   3       29.23       29.56      2.46 o 
   4   6   3       43.65       42.82      2.81 o 
   5   6   3        6.57        6.95      1.65 o 
   6   6   3        2.22        3.02      2.85 o 
   7   6   3        2.68        3.34      1.23 o 
   8   6   3        2.48        1.43      1.20 o 
   9   6   3        0.04        2.03      1.27 o 
 -11   7   3        0.24        1.47      1.38 o 
 -10   7   3        0.37        0.28      1.29 o 
  -9   7   3        2.59        3.75      1.63 o 
  -8   7   3        1.99        0.44      1.17 o 
  -7   7   3        7.84        8.65      1.31 o 
  -6   7   3       22.34       19.29      1.67 o 
  -5   7   3        7.00        7.06      1.30 o 
  -4   7   3       82.44       75.40      3.22 o 
  -3   7   3       14.10       13.51      1.59 o 
  -2   7   3        0.76        0.68      0.84 o 
  -1   7   3       91.47       88.77      3.28 o 
   0   7   3       91.90       84.51      3.53 o 
   1   7   3       39.67       37.48      3.10 o 
   2   7   3       20.49       23.45      2.37 o 
   3   7   3       14.89       14.61      3.48 o 
   4   7   3       38.20       38.05      3.07 o 
   5   7   3        9.35        8.67      1.88 o 
   6   7   3       14.03       19.96      3.81 o 
   7   7   3        5.71        7.91      1.97 o 
   8   7   3        1.98        4.42      1.91 o 
   9   7   3        1.64        0.93      3.63 o 
 -10   8   3        2.75        5.82      1.66 o 
  -9   8   3        0.59        2.43      1.38 o 
  -8   8   3        0.66        0.50      1.19 o 
  -7   8   3        0.50        1.18      1.22 o 
  -6   8   3       14.75       18.29      2.13 o 
  -5   8   3       26.85       26.05      1.98 o 
  -4   8   3       22.83       20.86      1.79 o 
  -3   8   3       63.53       59.74      2.85 o 
  -2   8   3       66.54       53.66      2.64 o 
  -1   8   3       34.35       35.39      2.68 o 
   0   8   3       24.68       22.31      5.30 o 
   1   8   3        4.12        3.51      1.34 o 
   2   8   3        7.97        6.77      1.69 o 
   3   8   3        8.21        5.70      2.29 o 
   4   8   3       25.48       25.25      2.80 o 
   5   8   3        9.88       15.62      2.30 o 
   6   8   3        1.14       -0.62      1.32 o 
   7   8   3        9.66        9.45      2.16 o 
  -9   9   3        0.01        1.41      1.48 o 
  -8   9   3        0.51        2.98      1.58 o 
  -7   9   3        0.99        3.16      1.55 o 
  -6   9   3        0.73        1.23      1.92 o 
  -5   9   3        8.86       11.37      1.49 o 
  -4   9   3        7.87        8.99      1.36 o 
  -3   9   3       10.42        9.23      2.61 o 
  -2   9   3        1.95        3.19      1.32 o 
  -1   9   3        3.66        4.22      1.38 o 
   0   9   3        1.30        0.51      1.31 o 
   1   9   3        1.14        1.08      1.30 o 
   2   9   3        2.44        5.21      1.58 o 
   3   9   3        2.12        5.28      1.69 o 
   4   9   3        1.30        0.54      1.29 o 
   5   9   3        2.33        3.22      1.58 o 
   6   9   3        2.72        1.62      1.61 o 
  -6  10   3        0.86        1.88      1.71 o 
  -5  10   3        2.74        6.07      2.74 o 
  -4  10   3        1.53        3.03      1.71 o 
  -3  10   3        0.65        1.46      1.61 o 
  -2  10   3        2.99        3.67      1.34 o 
  -1  10   3        7.27        4.94      1.48 o 
   0  10   3        4.60        6.14      1.54 o 
   1  10   3        0.50        1.10      2.15 o 
   2  10   3        9.03        9.37      2.08 o 
   3  10   3        1.37        3.80      1.55 o 
   4  10   3        3.30        6.72      1.88 o 
  -2  11   3        0.49        3.37      1.26 o 
  -1  11   3        0.09        4.18      1.35 o 
 -14   0   4        6.43       11.08      2.53 o 
 -13   0   4        1.00        1.30      1.70 o 
 -12   0   4       19.62       18.18      2.97 o 
 -11   0   4       24.13       25.31      3.14 o 
 -10   0   4       25.93       23.13      3.92 o 
  -9   0   4        1.22        2.85      0.89 o 
  -8   0   4      126.04      129.96      3.48 o 
  -7   0   4       62.23       63.18      2.09 o 
  -6   0   4       82.25       74.70      1.78 o 
  -5   0   4      193.68      204.17      3.36 o 
  -4   0   4      341.42      323.11      6.09 o 
  -3   0   4      874.05      884.58     14.41 o 
  -2   0   4      152.79      158.81      3.41 o 
  -1   0   4     1088.66     1126.47     14.74 o 
   0   0   4      126.81      109.00      4.35 o 
   1   0   4       68.21       65.52      1.58 o 
   2   0   4       13.17       12.03      0.81 o 
   3   0   4      172.30      184.52      3.35 o 
   4   0   4       58.42       57.62      1.70 o 
   5   0   4       58.47       55.13      1.92 o 
   6   0   4       15.93       17.08      2.23 o 
   7   0   4       13.24       17.60      3.01 o 
   8   0   4       49.43       47.79      4.33 o 
   9   0   4        0.04        0.57      1.98 o 
  10   0   4        9.09       11.52      3.11 o 
  11   0   4        1.78       10.57      2.92 o 
 -14   1   4        1.00        3.22      1.20 o 
 -13   1   4       13.17       14.64      1.89 o 
 -12   1   4        4.46        4.81      1.38 o 
 -11   1   4        3.00        2.74      1.14 o 
 -10   1   4       34.89       30.44      2.21 o 
  -9   1   4       28.89       28.52      1.28 o 
  -8   1   4       98.95       95.04      2.03 o 
  -7   1   4      173.76      179.86      2.60 o 
  -6   1   4      355.43      359.94      4.26 o 
  -5   1   4      145.20      159.86      2.17 o 
  -4   1   4      204.11      188.27      2.47 o 
  -3   1   4       89.13       83.88      1.60 o 
  -2   1   4       23.54       24.90      1.24 o 
  -1   1   4     1125.52     1142.58     10.61 o 
   0   1   4      971.31      944.81      8.92 o 
   1   1   4      285.89      309.04      3.35 o 
   2   1   4      121.41      119.55      2.12 o 
   3   1   4      253.39      253.53      3.28 o 
   4   1   4      610.67      632.23      7.13 o 
   5   1   4       20.25       22.76      1.12 o 
   6   1   4        3.54        4.41      1.03 o 
   7   1   4       73.74       75.63      3.22 o 
   8   1   4        3.62        4.45      1.63 o 
   9   1   4        1.15        2.50      1.52 o 
  10   1   4        3.17        5.15      1.71 o 
  11   1   4        1.94        6.14      2.17 o 
 -14   2   4        4.24        7.19      1.64 o 
 -13   2   4        3.20        3.36      1.31 o 
 -12   2   4        5.91        7.68      1.52 o 
 -11   2   4       56.98       57.08      2.32 o 
 -10   2   4       15.14       16.98      1.21 o 
  -9   2   4       50.47       49.66      1.61 o 
  -8   2   4       24.31       22.22      0.94 o 
  -7   2   4       13.22       12.69      1.40 o 
  -6   2   4       78.10       85.19      1.78 o 
  -5   2   4      298.45      311.01      4.28 o 
  -4   2   4       59.82       58.13      1.32 o 
  -3   2   4      206.85      204.43      2.93 o 
  -2   2   4     1108.43     1171.33     11.97 o 
  -1   2   4      269.23      244.92      3.01 o 
   0   2   4      214.07      215.43      2.71 o 
   1   2   4      155.96      155.81      2.64 o 
   2   2   4      286.62      308.46      4.45 o 
   3   2   4       86.29       88.32      1.94 o 
   4   2   4       29.52       26.62      1.14 o 
   5   2   4       49.42       51.05      2.33 o 
   6   2   4       27.51       26.70      1.74 o 
   7   2   4       24.08       23.85      2.23 o 
   8   2   4       31.60       33.12      2.48 o 
   9   2   4        7.17        7.34      1.45 o 
  10   2   4        7.39        8.76      1.99 o 
  11   2   4        5.54        8.23      2.01 o 
 -14   3   4        0.41        2.80      1.81 o 
 -13   3   4        0.99        1.90      1.69 o 
 -12   3   4       37.49       36.07      3.75 o 
 -11   3   4       12.21       12.99      1.69 o 
 -10   3   4       38.48       28.01      1.83 o 
  -9   3   4       11.40       14.25      1.11 o 
  -8   3   4       17.27       17.50      1.09 o 
  -7   3   4        8.83        6.88      0.70 o 
  -6   3   4       63.42       60.51      1.54 o 
  -5   3   4      405.18      434.46      5.75 o 
  -4   3   4      108.00      123.70      2.59 o 
  -3   3   4     1606.88     1840.87     23.55 o 
  -2   3   4      165.74      160.36      2.93 o 
  -1   3   4      303.17      322.83      4.94 o 
   0   3   4      518.11      540.18      6.72 o 
   1   3   4       16.75       18.35      1.17 o 
   2   3   4       25.91       24.74      1.39 o 
   3   3   4       28.99       30.02      1.56 o 
   4   3   4       79.52       80.01      3.31 o 
   5   3   4        3.80        3.08      0.90 o 
   6   3   4       23.26       25.73      2.00 o 
   7   3   4        6.75        5.24      1.24 o 
   8   3   4       27.89       27.99      2.15 o 
   9   3   4        1.12        0.14      1.05 o 
  10   3   4        1.03        2.08      1.18 o 
 -13   4   4        0.64        1.85      1.78 o 
 -12   4   4        1.73        0.97      1.90 o 
 -11   4   4       11.44       11.09      1.47 o 
 -10   4   4       40.46       42.17      2.12 o 
  -9   4   4       22.93       26.66      1.76 o 
  -8   4   4       37.93       35.86      1.72 o 
  -7   4   4       57.00       52.26      1.57 o 
  -6   4   4        9.91       11.40      0.89 o 
  -5   4   4      162.54      169.21      2.97 o 
  -4   4   4       74.32       77.89      2.54 o 
  -3   4   4      200.82      218.58      4.79 o 
  -2   4   4      268.83      276.67      4.65 o 
  -1   4   4       51.86       55.63      1.58 o 
   0   4   4       31.81       30.24      1.09 o 
   1   4   4       67.04       66.93      5.10 o 
   2   4   4       82.72       89.43      2.67 o 
   3   4   4       15.66       12.48      1.27 o 
   4   4   4       18.39       18.28      1.54 o 
   5   4   4       51.10       50.40      2.45 o 
   6   4   4       18.05       17.85      1.76 o 
   7   4   4       15.85       14.65      2.16 o 
   8   4   4        0.36        0.65      0.98 o 
   9   4   4        3.72        4.47      1.29 o 
  10   4   4        6.92        6.82      1.70 o 
 -13   5   4        0.40        1.24      1.82 o 
 -12   5   4        0.29       -0.37      1.53 o 
 -11   5   4        3.53        3.82      1.17 o 
 -10   5   4       29.35       30.99      3.39 o 
  -9   5   4        0.42        2.21      0.96 o 
  -8   5   4       36.28       34.75      1.95 o 
  -7   5   4      127.17      110.58      6.17 o 
  -6   5   4       31.79       32.34      1.89 o 
  -5   5   4      118.12      110.16      3.11 o 
  -4   5   4        2.40        2.73      0.83 o 
  -3   5   4       39.63       36.59      2.65 o 
  -2   5   4        3.66        3.04      0.73 o 
  -1   5   4       86.33       81.17      3.45 o 
   0   5   4       38.03       35.22      1.32 o 
   1   5   4       51.27       42.60      3.13 o 
   2   5   4      121.07      104.31      3.68 o 
   3   5   4       24.62       30.66      2.34 o 
   4   5   4        8.73        8.25      1.31 o 
   5   5   4        0.83        0.83      1.00 o 
   6   5   4       24.85       24.31      2.10 o 
   7   5   4       24.44       24.42      2.64 o 
   8   5   4       14.83       19.11      2.74 o 
   9   5   4        0.01        0.49      1.15 o 
 -12   6   4        0.37        3.17      1.88 o 
 -11   6   4        2.10        2.44      1.38 o 
 -10   6   4        0.01        0.72      0.93 o 
  -9   6   4       32.27       30.34      1.99 o 
  -8   6   4       16.06       16.85      1.63 o 
  -7   6   4       13.60       13.36      1.43 o 
  -6   6   4       88.92       83.83      2.76 o 
  -5   6   4       39.58       36.75      1.86 o 
  -4   6   4       65.67       62.07      2.56 o 
  -3   6   4        0.41        1.01      0.77 o 
  -2   6   4        4.17        5.21      1.29 o 
  -1   6   4       87.51       82.52      2.37 o 
   0   6   4       50.00       49.82      2.60 o 
   1   6   4       46.57       48.52      2.82 o 
   2   6   4        7.75        5.56      1.42 o 
   3   6   4      144.75      138.14      6.18 o 
   4   6   4       64.06       63.83      3.30 o 
   5   6   4       53.29       52.12      3.32 o 
   6   6   4       17.79       16.97      1.94 o 
   7   6   4        3.48        0.84      1.14 o 
   8   6   4        0.52        2.09      1.23 o 
   9   6   4        1.16        1.87      1.26 o 
 -11   7   4        1.08        3.77      1.54 o 
 -10   7   4        2.38        3.04      1.36 o 
  -9   7   4        4.72        5.11      1.44 o 
  -8   7   4        4.77        7.23      1.25 o 
  -7   7   4       30.21       26.94      1.93 o 
  -6   7   4       22.83       25.07      1.84 o 
  -5   7   4        7.53        7.87      1.23 o 
  -4   7   4       44.06       37.56      2.32 o 
  -3   7   4      115.29      103.26      3.54 o 
  -2   7   4       31.52       30.37      1.78 o 
  -1   7   4       52.25       55.73      2.93 o 
   0   7   4       88.06       90.29      3.73 o 
   1   7   4       38.47       39.03      5.57 o 
   2   7   4        0.84        0.73      1.10 o 
   3   7   4       50.98       55.15      3.91 o 
   4   7   4       18.59       13.96      2.18 o 
   5   7   4        6.00        6.64      1.75 o 
   6   7   4        3.47        4.20      1.64 o 
   7   7   4        0.05       -1.08      1.44 o 
   8   7   4        0.54        1.45      2.27 o 
 -10   8   4        1.85        3.78      1.46 o 
  -9   8   4        0.69        2.65      2.31 o 
  -8   8   4        2.81        4.49      1.38 o 
  -7   8   4        0.95        1.04      0.92 o 
  -6   8   4        1.22        1.31      0.92 o 
  -5   8   4        6.11        5.80      1.20 o 
  -4   8   4       26.51       29.82      3.55 o 
  -3   8   4        9.29        9.38      1.67 o 
  -2   8   4        6.88        7.67      1.63 o 
  -1   8   4       14.34       15.51      2.12 o 
   0   8   4       18.65       17.22      2.23 o 
   1   8   4       13.65       12.93      2.16 o 
   2   8   4       19.29       21.29      3.44 o 
   3   8   4        8.76        9.01      1.89 o 
   4   8   4        7.01        4.35      1.64 o 
   5   8   4        0.89        1.85      1.49 o 
   6   8   4        5.20        4.77      2.36 o 
   7   8   4        1.00       -0.80      1.38 o 
  -9   9   4        0.62        2.45      2.10 o 
  -8   9   4        2.40        4.78      2.17 o 
  -7   9   4        1.08        1.95      1.84 o 
  -6   9   4        2.53        2.78      1.45 o 
  -5   9   4        1.47        4.55      1.15 o 
  -4   9   4        2.59        1.52      1.14 o 
  -3   9   4        6.71        9.33      1.69 o 
  -2   9   4       51.72       52.23      3.11 o 
  -1   9   4       38.63       37.59      3.04 o 
   0   9   4        4.84        6.81      1.67 o 
   1   9   4       19.35       25.41      2.71 o 
   2   9   4       12.88       12.47      2.20 o 
   3   9   4        2.68        3.93      1.56 o 
   4   9   4        1.22        2.64      1.53 o 
   5   9   4        0.85        0.06      1.88 o 
  -6  10   4        0.41        4.01      1.45 o 
  -5  10   4        3.12        4.36      1.45 o 
  -4  10   4        2.71        6.96      1.56 o 
  -3  10   4       12.11       17.48      2.32 o 
  -2  10   4        0.57        2.85      1.29 o 
  -1  10   4        8.42       11.29      1.97 o 
   0  10   4        0.18        0.88      1.17 o 
   1  10   4        6.83        8.13      1.88 o 
   2  10   4        2.51        4.38      1.62 o 
   3  10   4        1.17        4.42      1.62 o 
 -15   0   5        2.53       10.17      2.41 o 
 -14   0   5        0.88        3.99      1.85 o 
 -13   0   5       13.85       10.93      2.58 o 
 -12   0   5        4.62        1.05      1.59 o 
 -11   0   5       14.43       10.59      2.22 o 
 -10   0   5        8.69        8.41      1.96 o 
  -9   0   5      161.28      150.22      6.06 o 
  -8   0   5        0.30        0.60      1.52 o 
  -7   0   5      103.38      104.16      2.29 o 
  -6   0   5        6.12        6.60      0.88 o 
  -5   0   5      144.02      130.95      5.20 o 
  -4   0   5       15.66       16.22      1.17 o 
  -3   0   5     1208.59     1254.37     16.49 o 
  -2   0   5     2422.71     2507.57     32.04 o 
  -1   0   5      131.13      133.57      2.50 o 
   0   0   5      445.99      453.04      7.52 o 
   1   0   5      244.83      243.85      4.06 o 
   2   0   5        2.63        2.26      0.54 o 
   3   0   5      786.65      772.98     10.99 o 
   4   0   5      270.96      271.25     12.39 o 
   5   0   5       79.28       75.99      2.16 o 
   6   0   5       25.01       23.00      3.28 o 
   7   0   5        0.00       -0.10      1.62 o 
   8   0   5       20.11       25.26      3.82 o 
   9   0   5        0.31        0.95      2.03 o 
  10   0   5        5.33       10.77      3.03 o 
 -14   1   5        3.39        5.72      1.47 o 
 -13   1   5       13.66       16.50      2.10 o 
 -12   1   5        5.95        8.21      1.55 o 
 -11   1   5        0.93       -0.05      1.16 o 
 -10   1   5        1.50        1.39      1.06 o 
  -9   1   5        0.04        0.06      0.64 o 
  -8   1   5       35.13       36.15      1.09 o 
  -7   1   5      122.97      124.80      2.45 o 
  -6   1   5      209.91      217.57      3.28 o 
  -5   1   5      144.59      140.88      3.56 o 
  -4   1   5      174.77      186.47      2.94 o 
  -3   1   5      449.52      485.63      5.40 o 
  -2   1   5      872.26      870.85      8.32 o 
  -1   1   5      168.55      187.61      2.29 o 
   0   1   5      405.82      427.26      4.48 o 
   1   1   5      618.14      639.58      6.40 o 
   2   1   5      108.24      108.32      1.67 o 
   3   1   5      265.57      279.90      3.36 o 
   4   1   5       21.27       22.89      0.97 o 
   5   1   5        3.35        3.71      0.72 o 
   6   1   5        0.46       -0.11      0.74 o 
   7   1   5       10.64       13.74      2.08 o 
   8   1   5        0.36       -0.64      1.27 o 
   9   1   5        8.87       13.02      2.19 o 
  10   1   5        5.67        6.54      1.86 o 
 -14   2   5        5.28        5.77      1.50 o 
 -13   2   5        6.48        8.68      2.69 o 
 -12   2   5        7.30        8.95      1.67 o 
 -11   2   5       12.62        8.51      1.53 o 
 -10   2   5       10.36       10.56      2.25 o 
  -9   2   5       24.81       23.58      1.24 o 
  -8   2   5       23.90       23.35      0.95 o 
  -7   2   5       10.54        9.19      0.76 o 
  -6   2   5       68.39       72.09      1.64 o 
  -5   2   5       30.02       28.34      0.99 o 
  -4   2   5      411.87      427.14      5.47 o 
  -3   2   5      518.05      543.37      6.06 o 
  -2   2   5       19.25       16.89      0.70 o 
  -1   2   5      268.83      256.50      2.98 o 
   0   2   5      444.16      423.24      4.49 o 
   1   2   5      126.99      130.71      1.94 o 
   2   2   5       16.57       17.84      1.00 o 
   3   2   5        8.45        7.76      0.78 o 
   4   2   5       21.42       24.26      2.98 o 
   5   2   5        1.65        3.12      0.91 o 
   6   2   5      109.53       98.72      3.13 o 
   7   2   5        6.99        7.80      2.13 o 
   8   2   5        3.52        7.60      1.80 o 
   9   2   5        2.55        4.44      1.71 o 
  10   2   5        2.75        6.40      1.90 o 
 -14   3   5       10.24       11.75      1.78 o 
 -13   3   5        3.89        5.97      2.92 o 
 -12   3   5        4.81        6.07      1.53 o 
 -11   3   5       51.76       48.39      7.01 o 
 -10   3   5        8.19        6.55      1.44 o 
  -9   3   5       13.07       12.80      1.55 o 
  -8   3   5       16.70       15.70      1.04 o 
  -7   3   5        2.70        2.17      0.57 o 
  -6   3   5      109.06      113.70      2.27 o 
  -5   3   5       75.86       78.11      1.78 o 
  -4   3   5      221.29      204.83      3.20 o 
  -3   3   5       26.96       23.37      1.67 o 
  -2   3   5      142.92      146.81      2.79 o 
  -1   3   5        0.81        2.69      0.65 o 
   0   3   5       35.70       35.07      0.94 o 
   1   3   5       70.41       71.50      2.15 o 
   2   3   5       65.36       65.28      2.62 o 
   3   3   5       99.69       92.98      5.88 o 
   4   3   5       19.38       21.90      1.60 o 
   5   3   5       23.82       25.81      1.90 o 
   6   3   5       29.90       28.63      2.03 o 
   7   3   5       51.18       51.83      2.53 o 
   8   3   5       28.13       27.81      2.92 o 
   9   3   5        2.36        3.84      1.69 o 
  10   3   5        3.33        4.83      1.82 o 
 -14   4   5        0.17        2.98      1.99 o 
 -13   4   5        6.50       10.80      2.39 o 
 -12   4   5        5.16        4.75      1.93 o 
 -11   4   5        3.12        4.87      1.41 o 
 -10   4   5      123.94      118.55      3.68 o 
  -9   4   5       10.21        9.74      1.75 o 
  -8   4   5        7.37        8.75      1.12 o 
  -7   4   5       33.15       32.23      1.30 o 
  -6   4   5       97.88       91.71      2.13 o 
  -5   4   5      312.31      313.90      4.68 o 
  -4   4   5      307.93      330.65      5.53 o 
  -3   4   5      165.47      177.09      3.44 o 
  -2   4   5      135.23      139.93      2.96 o 
  -1   4   5      278.17      296.23      4.86 o 
   0   4   5       47.02       45.34      3.01 o 
   1   4   5       42.53       40.31      1.74 o 
   2   4   5        2.64        3.03      0.84 o 
   3   4   5       14.22       12.72      1.35 o 
   4   4   5       70.89       67.00      2.55 o 
   5   4   5      104.94      104.81      3.37 o 
   6   4   5        5.22        3.88      1.20 o 
   7   4   5       11.02        9.98      2.32 o 
   8   4   5        4.83        6.26      1.40 o 
   9   4   5        1.97        2.45      1.47 o 
 -13   5   5        0.35       -0.93      1.53 o 
 -12   5   5        0.01       -0.30      1.07 o 
 -11   5   5        3.34        1.56      1.27 o 
 -10   5   5        6.01        6.81      1.32 o 
  -9   5   5       41.30       38.68      2.00 o 
  -8   5   5      135.41      129.27      3.47 o 
  -7   5   5       32.86       34.51      1.65 o 
  -6   5   5       46.80       48.80      1.74 o 
  -5   5   5       37.65       37.43      1.41 o 
  -4   5   5       14.94       11.78      1.72 o 
  -3   5   5        0.63        0.89      0.54 o 
  -2   5   5        2.33        2.20      0.58 o 
  -1   5   5       84.91       84.34      3.11 o 
   0   5   5       62.20       63.70      3.75 o 
   1   5   5       44.42       45.35      2.42 o 
   2   5   5      111.11      104.07      3.80 o 
   3   5   5        2.82        3.58      1.02 o 
   4   5   5       14.19       16.43      1.73 o 
   5   5   5       29.33       27.58      2.12 o 
   6   5   5        5.57        7.15      1.39 o 
   7   5   5        2.04        2.00      1.19 o 
   8   5   5        1.56        2.02      1.21 o 
   9   5   5        3.68        7.97      1.96 o 
 -12   6   5        1.04        1.99      1.72 o 
 -11   6   5        0.00       -1.03      1.14 o 
 -10   6   5        0.08        0.36      0.87 o 
  -9   6   5        0.17       -1.15      0.77 o 
  -8   6   5        8.72        9.60      1.32 o 
  -7   6   5       31.48       31.60      3.11 o 
  -6   6   5        1.32        0.97      0.69 o 
  -5   6   5        9.75       10.17      1.19 o 
  -4   6   5       60.38       60.13      2.57 o 
  -3   6   5       29.57       28.80      1.49 o 
  -2   6   5        8.69        8.15      1.44 o 
  -1   6   5       17.35       17.32      1.87 o 
   0   6   5        4.32        4.88      1.77 o 
   1   6   5       59.08       51.92      2.81 o 
   2   6   5       40.35       34.50      2.64 o 
   3   6   5        8.54       11.36      3.30 o 
   4   6   5       13.63       13.04      4.19 o 
   5   6   5       14.94       17.68      1.99 o 
   6   6   5        6.39        5.94      1.44 o 
   7   6   5        0.55       -0.08      1.14 o 
   8   6   5        0.70        2.62      1.26 o 
 -11   7   5        0.09        0.94      1.52 o 
 -10   7   5        7.89        8.65      1.33 o 
  -9   7   5        4.56        6.53      1.25 o 
  -8   7   5        0.32        0.71      0.85 o 
  -7   7   5       13.64       13.80      1.54 o 
  -6   7   5       10.90       13.25      1.23 o 
  -5   7   5       41.22       40.32      2.10 o 
  -4   7   5       23.43       21.64      1.96 o 
  -3   7   5       10.05       13.02      1.73 o 
  -2   7   5       17.29       17.64      3.56 o 
  -1   7   5       42.65       43.57      2.75 o 
   0   7   5      113.05      111.79      4.27 o 
   1   7   5        0.52        1.38      1.20 o 
   2   7   5       49.91       47.90      3.15 o 
   3   7   5        9.87        8.02      2.92 o 
   4   7   5       13.62       13.09      2.13 o 
   5   7   5        4.11        3.25      1.56 o 
   6   7   5        3.99        6.57      1.85 o 
   7   7   5        0.62       -0.21      1.45 o 
 -10   8   5        1.09        2.81      3.18 o 
  -9   8   5        3.00        1.11      1.29 o 
  -8   8   5        1.26        1.77      1.01 o 
  -7   8   5        0.19       -1.03      0.97 o 
  -6   8   5        2.48        3.35      1.05 o 
  -5   8   5        6.60        4.76      1.37 o 
  -4   8   5       14.50       15.88      2.63 o 
  -3   8   5       66.55       66.79      3.34 o 
  -2   8   5       34.22       35.00      2.81 o 
  -1   8   5       32.04       31.50      6.24 o 
   0   8   5       19.20       18.46      2.29 o 
   1   8   5        1.85        3.84      1.45 o 
   2   8   5        3.57        4.22      2.00 o 
   3   8   5        3.57        4.40      1.66 o 
   4   8   5        4.04        5.50      2.65 o 
   5   8   5        2.87        3.10      2.86 o 
   6   8   5        2.65        2.15      2.36 o 
  -8   9   5        0.61        2.22      1.29 o 
  -7   9   5        4.08        5.00      1.56 o 
  -6   9   5        0.48        1.15      1.43 o 
  -5   9   5        2.54        2.09      1.29 o 
  -4   9   5       13.58       14.64      2.15 o 
  -3   9   5        3.05        2.96      2.94 o 
  -2   9   5       10.82        9.37      1.76 o 
  -1   9   5        0.42        3.11      1.44 o 
   0   9   5        2.24        3.69      1.51 o 
   1   9   5       12.53       14.55      2.24 o 
   2   9   5        4.59        5.67      1.74 o 
   3   9   5        2.23        3.04      1.54 o 
   4   9   5        0.77        0.92      1.55 o 
  -6  10   5        9.90       15.17      2.24 o 
  -5  10   5        1.63        5.63      1.14 o 
  -4  10   5        1.63        4.83      1.11 o 
  -3  10   5       13.28       20.96      2.65 o 
  -2  10   5        3.57        5.08      1.83 o 
  -1  10   5        1.17        1.39      1.34 o 
   0  10   5        4.92        5.65      3.89 o 
   1  10   5        4.13        4.40      1.51 o 
   2  10   5        0.12        0.38      1.79 o 
 -15   0   6        3.36        6.11      2.31 o 
 -14   0   6        0.19        4.91      1.97 o 
 -13   0   6        1.31        4.34      1.96 o 
 -12   0   6       12.97       11.35      2.40 o 
 -11   0   6       29.08       27.73      3.29 o 
 -10   0   6       11.50       11.73      2.32 o 
  -9   0   6      177.76      157.56      6.36 o 
  -8   0   6        0.89        0.44      0.81 o 
  -7   0   6       39.93       42.95      2.14 o 
  -6   0   6     1225.44     1297.84     21.40 o 
  -5   0   6      146.40      150.27      3.83 o 
  -4   0   6        1.14        1.67      1.88 o 
  -3   0   6      480.61      495.11      8.50 o 
  -2   0   6       31.12       30.36      1.34 o 
  -1   0   6      109.87      113.13      2.38 o 
   0   0   6       49.46       55.43      1.59 o 
   1   0   6       23.55       20.52      1.07 o 
   2   0   6       75.33       72.87      1.99 o 
   3   0   6       32.93       33.49      1.42 o 
   4   0   6       53.12       53.05      2.97 o 
   5   0   6        2.39        2.90      1.86 o 
   6   0   6       15.07       16.65      3.06 o 
   7   0   6        1.91        0.05      1.78 o 
   8   0   6        0.76        3.36      2.33 o 
   9   0   6        0.22        0.59      2.19 o 
 -15   1   6        2.49        4.77      1.46 o 
 -14   1   6        4.85        4.83      1.42 o 
 -13   1   6       23.39       24.56      2.45 o 
 -12   1   6       10.92        9.76      3.63 o 
 -11   1   6        6.75        9.43      1.59 o 
 -10   1   6       13.00       12.27      2.26 o 
  -9   1   6       15.18       15.90      1.34 o 
  -8   1   6       29.71       23.75      1.45 o 
  -7   1   6      239.21      243.88      4.51 o 
  -6   1   6      178.08      181.64      2.64 o 
  -5   1   6      401.08      440.58      5.17 o 
  -4   1   6       15.02       18.02      1.64 o 
  -3   1   6      136.45      149.58      2.21 o 
  -2   1   6      423.36      451.02      5.14 o 
  -1   1   6       51.82       49.69      1.19 o 
   0   1   6       71.90       73.05      1.33 o 
   1   1   6      188.35      186.28      2.47 o 
   2   1   6        2.05        2.12      0.41 o 
   3   1   6      131.22      123.76      5.00 o 
   4   1   6        8.70       10.90      1.02 o 
   5   1   6       36.60       32.44      1.72 o 
   6   1   6        3.78        5.53      1.64 o 
   7   1   6        6.87        7.97      1.79 o 
   8   1   6       17.28       17.34      2.39 o 
   9   1   6       12.47       18.13      2.62 o 
 -14   2   6        6.42        8.95      1.76 o 
 -13   2   6        0.32        2.39      1.93 o 
 -12   2   6       11.51       12.27      2.58 o 
 -11   2   6       16.70       16.69      2.63 o 
 -10   2   6       29.56       27.65      2.27 o 
  -9   2   6       54.72       49.74      1.97 o 
  -8   2   6       42.09       40.28      1.68 o 
  -7   2   6       91.92       89.30      1.97 o 
  -6   2   6      148.71      154.39      2.69 o 
  -5   2   6       69.24       67.54      1.76 o 
  -4   2   6      118.83      115.93      1.91 o 
  -3   2   6      292.95      342.98      4.22 o 
  -2   2   6      235.63      236.88      2.89 o 
  -1   2   6      134.73      127.62      1.88 o 
   0   2   6      520.62      547.83      5.74 o 
   1   2   6       27.52       29.36      1.08 o 
   2   2   6       56.69       53.74      1.45 o 
   3   2   6      151.62      139.27      3.37 o 
   4   2   6        2.11        1.77      0.81 o 
   5   2   6       13.71       12.92      1.45 o 
   6   2   6        1.24        2.39      1.03 o 
   7   2   6       20.68       22.82      2.55 o 
   8   2   6        4.01        2.71      1.56 o 
   9   2   6        3.08        2.49      2.92 o 
 -14   3   6        0.24        0.52      1.49 o 
 -13   3   6        5.84        7.25      1.62 o 
 -12   3   6        4.47        4.09      1.33 o 
 -11   3   6       36.92       35.59      2.66 o 
 -10   3   6      105.49      101.84      3.98 o 
  -9   3   6       12.01       10.05      1.18 o 
  -8   3   6       85.32       87.20      2.11 o 
  -7   3   6       16.77       19.11      1.20 o 
  -6   3   6       55.36       51.83      1.90 o 
  -5   3   6      258.66      265.40      3.97 o 
  -4   3   6      138.35      133.35      3.48 o 
  -3   3   6      311.20      332.73      4.69 o 
  -2   3   6      365.49      388.17      5.27 o 
  -1   3   6      182.24      182.90      2.69 o 
   0   3   6       12.04       11.07      0.89 o 
   1   3   6       44.57       43.19      1.75 o 
   2   3   6       23.15       25.49      1.30 o 
   3   3   6        9.14        9.31      1.20 o 
   4   3   6       81.91       72.41      2.63 o 
   5   3   6       20.53       19.85      1.77 o 
   6   3   6       12.12       14.38      1.64 o 
   7   3   6       30.07       30.68      2.30 o 
   8   3   6        8.31       12.31      4.52 o 
   9   3   6        1.16        3.52      1.64 o 
 -14   4   6        4.24        8.15      1.65 o 
 -13   4   6        2.83        3.68      2.37 o 
 -12   4   6        6.00        6.71      1.54 o 
 -11   4   6       22.37       20.15      2.24 o 
 -10   4   6       49.27       45.23      4.04 o 
  -9   4   6       31.09       29.69      2.76 o 
  -8   4   6       38.40       38.08      1.52 o 
  -7   4   6      151.06      143.06      2.87 o 
  -6   4   6       94.52       85.91      2.35 o 
  -5   4   6      121.52      124.73      2.50 o 
  -4   4   6      110.20      109.43      2.28 o 
  -3   4   6       48.19       45.14      1.38 o 
  -2   4   6       66.17       67.53      1.86 o 
  -1   4   6      286.09      278.97      6.30 o 
   0   4   6       15.26       14.10      2.12 o 
   1   4   6       47.70       44.27      1.87 o 
   2   4   6        2.58        1.63      0.81 o 
   3   4   6       25.18       26.65      1.89 o 
   4   4   6       32.50       33.03      2.13 o 
   5   4   6        2.30        3.54      1.14 o 
   6   4   6        3.46        2.43      1.11 o 
   7   4   6        9.67        7.51      1.42 o 
   8   4   6        0.37        0.18      1.09 o 
   9   4   6        0.08       -1.08      1.26 o 
 -13   5   6        3.49        5.78      2.66 o 
 -12   5   6        1.78        1.88      1.23 o 
 -11   5   6        1.21        1.04      1.20 o 
 -10   5   6        1.86        1.00      1.45 o 
  -9   5   6       15.17       14.25      1.45 o 
  -8   5   6       39.56       39.59      1.93 o 
  -7   5   6       71.13       66.60      1.98 o 
  -6   5   6       43.76       41.24      1.56 o 
  -5   5   6      161.68      161.16      4.47 o 
  -4   5   6       84.61       92.81      2.21 o 
  -3   5   6       26.64       26.92      1.37 o 
  -2   5   6       43.92       39.55      2.22 o 
  -1   5   6      116.36      103.18      3.54 o 
   0   5   6        7.45        6.84      1.34 o 
   1   5   6       31.80       25.89      2.16 o 
   2   5   6      202.64      187.33      6.52 o 
   3   5   6       19.12       20.16      2.21 o 
   4   5   6        8.32        7.70      1.40 o 
   5   5   6       50.13       43.81      3.16 o 
   6   5   6        6.80        5.79      1.42 o 
   7   5   6        2.62        3.14      1.24 o 
   8   5   6        2.60        2.44      1.27 o 
 -12   6   6        0.71        2.29      1.38 o 
 -11   6   6        5.67        5.11      1.46 o 
 -10   6   6        1.11        2.73      1.23 o 
  -9   6   6        0.64        1.28      0.88 o 
  -8   6   6       19.78       17.81      1.61 o 
  -7   6   6        4.94        4.83      0.89 o 
  -6   6   6        6.12        5.06      0.89 o 
  -5   6   6       32.97       29.73      1.81 o 
  -4   6   6       14.05       14.75      1.69 o 
  -3   6   6        2.67        3.74      1.15 o 
  -2   6   6       30.48       31.69      2.95 o 
  -1   6   6        9.33        7.12      1.44 o 
   0   6   6        1.77        3.35      1.25 o 
   1   6   6      115.80      104.47      6.94 o 
   2   6   6        9.97        8.84      1.91 o 
   3   6   6        4.37        3.39      1.43 o 
   4   6   6       39.07       35.47      2.97 o 
   5   6   6        4.26        3.69      1.29 o 
   6   6   6        0.03       -0.03      1.08 o 
   7   6   6        0.51        1.10      1.08 o 
 -11   7   6        2.30        2.23      3.01 o 
 -10   7   6        0.21       -0.07      1.23 o 
  -9   7   6        1.01        1.83      0.94 o 
  -8   7   6        6.04        7.35      1.24 o 
  -7   7   6        0.19       -0.08      1.00 o 
  -6   7   6        4.76        5.67      0.94 o 
  -5   7   6       23.09       21.10      2.10 o 
  -4   7   6       10.22        9.34      2.54 o 
  -3   7   6        3.01        4.11      1.27 o 
  -2   7   6       89.47       82.04      3.62 o 
  -1   7   6       28.00       31.14      2.61 o 
   0   7   6        0.83        0.61      1.12 o 
   1   7   6        4.36        6.81      1.59 o 
   2   7   6       30.98       27.88      2.73 o 
   3   7   6        7.96        6.73      1.74 o 
   4   7   6       12.15       14.15      2.30 o 
   5   7   6        4.11        5.80      1.78 o 
   6   7   6        2.46        2.19      1.57 o 
 -10   8   6        3.70        4.33      1.41 o 
  -9   8   6        0.48        2.63      1.09 o 
  -8   8   6        1.62        5.66      1.34 o 
  -7   8   6        2.20        1.95      0.98 o 
  -6   8   6        0.43        1.80      0.76 o 
  -5   8   6        3.61        6.76      4.62 o 
  -4   8   6       22.78       22.89      2.30 o 
  -3   8   6       26.76       28.59      2.60 o 
  -2   8   6       15.20       23.12      2.74 o 
  -1   8   6       48.13       51.67      3.27 o 
   0   8   6       31.79       29.14      2.77 o 
   1   8   6       10.90       10.15      1.93 o 
   2   8   6       15.50       16.53      2.32 o 
   3   8   6        2.29        1.48      1.58 o 
   4   8   6        2.11        1.85      1.53 o 
   5   8   6        2.01        5.10      1.78 o 
  -8   9   6        0.61        3.13      1.42 o 
  -7   9   6        2.17        6.13      1.26 o 
  -6   9   6        8.65        9.15      1.80 o 
  -5   9   6        2.70        2.37      3.60 o 
  -4   9   6       12.60       17.69      2.16 o 
  -3   9   6        8.20        9.70      1.82 o 
  -2   9   6        7.55        8.55      1.81 o 
  -1   9   6        7.39        8.56      1.86 o 
   0   9   6        1.70        3.14      1.86 o 
   1   9   6        7.00        9.16      1.99 o 
   2   9   6        2.48        2.39      1.43 o 
   3   9   6        5.50        5.61      1.90 o 
  -5  10   6        0.11        2.14      2.50 o 
  -4  10   6        4.72        4.44      1.41 o 
  -3  10   6        6.65        8.25      1.70 o 
  -2  10   6        0.14       -1.62      1.08 o 
  -1  10   6        0.78        3.78      1.51 o 
   0  10   6        1.62        0.07      3.06 o 
 -15   0   7        0.14        4.02      1.92 o 
 -14   0   7        5.52        6.17      2.20 o 
 -13   0   7       35.99       41.72      4.35 o 
 -12   0   7       15.16       15.77      2.89 o 
 -11   0   7        1.66        2.80      1.71 o 
 -10   0   7       17.80       15.09      2.60 o 
  -9   0   7        0.81        1.36      1.00 o 
  -8   0   7       20.44       21.72      2.20 o 
  -7   0   7        0.45        0.17      0.78 o 
  -6   0   7        3.42        4.92      1.05 o 
  -5   0   7       39.72       46.14      2.05 o 
  -4   0   7        1.54        2.04      0.78 o 
  -3   0   7      375.95      408.02      8.04 o 
  -2   0   7      143.65      163.90      3.14 o 
  -1   0   7       41.32       40.53      1.45 o 
   0   0   7       21.25       21.49      1.16 o 
   1   0   7        9.55       11.57      1.58 o 
   2   0   7      264.25      275.38      5.85 o 
   3   0   7        3.23        1.65      0.98 o 
   4   0   7        1.73        1.98      1.06 o 
   5   0   7        1.62        0.37      1.86 o 
   6   0   7        3.28        4.92      2.20 o 
   7   0   7        4.31        5.48      2.42 o 
   8   0   7        0.39        1.04      1.95 o 
   9   0   7        3.96        5.39      2.26 o 
 -15   1   7        0.44        3.50      2.60 o 
 -14   1   7        8.44       10.54      1.75 o 
 -13   1   7        2.10        2.49      1.29 o 
 -12   1   7        5.65        4.45      1.41 o 
 -11   1   7        0.33        0.37      0.99 o 
 -10   1   7       29.16       27.93      1.78 o 
  -9   1   7       85.63       79.20      2.50 o 
  -8   1   7       11.06       10.82      1.52 o 
  -7   1   7       68.72       72.46      2.22 o 
  -6   1   7      185.69      199.29      3.46 o 
  -5   1   7        0.39        1.07      0.52 o 
  -4   1   7       95.40       95.36      2.75 o 
  -3   1   7      150.61      160.98      2.19 o 
  -2   1   7      227.68      238.14      2.95 o 
  -1   1   7      242.66      276.84      3.34 o 
   0   1   7       96.19       89.45      1.58 o 
   1   1   7       97.44       92.22      1.65 o 
   2   1   7       33.99       36.00      1.23 o 
   3   1   7       20.30       20.37      1.08 o 
   4   1   7       51.94       46.75      2.08 o 
   5   1   7        3.15        3.32      3.01 o 
   6   1   7        1.23        1.98      1.86 o 
   7   1   7        0.45        2.65      1.43 o 
   8   1   7        4.50        4.96      1.93 o 
   9   1   7        2.76        7.41      1.81 o 
 -14   2   7        3.45        5.12      1.43 o 
 -13   2   7        8.88        5.91      1.58 o 
 -12   2   7        3.53        4.75      1.49 o 
 -11   2   7       15.08       16.96      2.03 o 
 -10   2   7       29.16       30.48      1.85 o 
  -9   2   7        1.81        1.68      0.85 o 
  -8   2   7        2.03        2.99      0.85 o 
  -7   2   7       39.69       37.67      1.64 o 
  -6   2   7        8.43        7.22      0.94 o 
  -5   2   7        0.81        0.79      0.50 o 
  -4   2   7       39.27       40.60      1.11 o 
  -3   2   7      130.28      134.28      2.22 o 
  -2   2   7       33.53       37.72      1.25 o 
  -1   2   7       34.46       31.03      0.93 o 
   0   2   7       20.87       22.06      1.06 o 
   1   2   7       15.84       17.19      1.00 o 
   2   2   7        6.66        6.99      0.81 o 
   3   2   7        1.96        1.48      0.69 o 
   4   2   7        9.43       10.42      1.12 o 
   5   2   7       38.46       36.45      1.74 o 
   6   2   7       10.36        7.82      1.84 o 
   7   2   7        2.10        3.31      1.57 o 
   8   2   7        1.41        2.55      2.05 o 
 -14   3   7        0.07        1.88      1.16 o 
 -13   3   7        0.60        1.71      1.24 o 
 -12   3   7        6.68        8.11      1.66 o 
 -11   3   7        9.06       11.33      1.77 o 
 -10   3   7       28.18       33.04      3.01 o 
  -9   3   7       72.98       68.33      2.99 o 
  -8   3   7        5.35        3.91      0.95 o 
  -7   3   7       63.25       63.88      3.17 o 
  -6   3   7      169.01      159.85      2.96 o 
  -5   3   7       15.82       18.53      1.30 o 
  -4   3   7       54.05       53.53      1.46 o 
  -3   3   7       86.67       91.75      1.97 o 
  -2   3   7       91.94       91.65      1.84 o 
  -1   3   7      133.64      124.59      2.67 o 
   0   3   7       62.80       56.30      1.74 o 
   1   3   7       10.34       11.37      0.92 o 
   2   3   7        5.32        5.07      0.77 o 
   3   3   7       14.79       14.38      1.49 o 
   4   3   7        1.17        2.33      1.00 o 
   5   3   7        3.99        5.99      1.27 o 
   6   3   7       16.76       15.27      1.79 o 
   7   3   7        8.14        7.68      2.00 o 
   8   3   7        3.53        4.91      1.72 o 
 -14   4   7        0.67        5.13      1.66 o 
 -13   4   7        0.97        0.55      1.18 o 
 -12   4   7        4.10        3.53      1.40 o 
 -11   4   7       22.39       22.18      2.34 o 
 -10   4   7       53.13       49.47      2.80 o 
  -9   4   7        8.09       10.13      1.26 o 
  -8   4   7      100.20       94.41      2.80 o 
  -7   4   7       42.71       40.87      1.53 o 
  -6   4   7      191.53      181.03      5.49 o 
  -5   4   7      177.03      170.68      3.70 o 
  -4   4   7       24.33       24.74      1.15 o 
  -3   4   7       17.01       18.73      1.04 o 
  -2   4   7       20.19       23.14      1.48 o 
  -1   4   7        8.12        8.14      1.07 o 
   0   4   7        0.06        0.15      0.67 o 
   1   4   7       90.51       85.49      3.96 o 
   2   4   7       32.91       32.25      2.00 o 
   3   4   7       29.96       27.81      2.00 o 
   4   4   7       37.69       36.43      2.29 o 
   5   4   7        8.52        7.42      1.40 o 
   6   4   7        7.49        8.92      1.64 o 
   7   4   7        2.70        1.49      1.11 o 
   8   4   7        0.21        2.50      1.92 o 
 -13   5   7        0.95        1.21      1.20 o 
 -12   5   7        1.68       -0.62      1.24 o 
 -11   5   7        1.57        3.03      1.37 o 
 -10   5   7        0.25       -0.92      1.01 o 
  -9   5   7        7.24        6.57      1.49 o 
  -8   5   7        4.90        3.80      1.01 o 
  -7   5   7        0.61        0.48      0.64 o 
  -6   5   7       18.53       18.49      1.52 o 
  -5   5   7        1.88        2.58      0.80 o 
  -4   5   7       33.39       32.51      1.38 o 
  -3   5   7       11.74       12.53      2.82 o 
  -2   5   7       13.62       13.92      1.91 o 
  -1   5   7       25.75       24.79      3.64 o 
   0   5   7       43.43       40.25      2.46 o 
   1   5   7        6.05        5.77      1.43 o 
   2   5   7        7.91        9.27      1.39 o 
   3   5   7        3.91        4.53      1.21 o 
   4   5   7        9.61        8.19      1.75 o 
   5   5   7       10.37        9.57      1.56 o 
   6   5   7        0.97        2.51      1.52 o 
   7   5   7        0.13        0.81      1.13 o 
 -12   6   7        0.63        0.52      1.22 o 
 -11   6   7        0.35       -0.72      1.05 o 
 -10   6   7        0.19        0.85      1.93 o 
  -9   6   7        8.11        9.35      1.68 o 
  -8   6   7        5.49        5.51      1.37 o 
  -7   6   7        9.31       11.28      1.11 o 
  -6   6   7       25.81       28.05      1.67 o 
  -5   6   7       54.87       47.97      3.96 o 
  -4   6   7        2.98        4.50      1.31 o 
  -3   6   7        6.70        6.37      1.33 o 
  -2   6   7       15.59       15.51      1.84 o 
  -1   6   7        4.58        5.17      1.35 o 
   0   6   7       15.18       13.72      1.87 o 
   1   6   7       17.24       17.37      2.10 o 
   2   6   7        4.86        3.45      1.48 o 
   3   6   7       12.28       10.20      2.48 o 
   4   6   7        3.64        5.19      1.30 o 
   5   6   7        2.70        3.56      1.24 o 
   6   6   7        0.65        2.38      1.60 o 
 -11   7   7        2.90        5.25      1.43 o 
 -10   7   7        2.73        3.08      2.43 o 
  -9   7   7        6.57       10.78      1.80 o 
  -8   7   7        2.16        2.16      1.19 o 
  -7   7   7        0.25        0.26      0.69 o 
  -6   7   7       10.36       11.15      1.18 o 
  -5   7   7       16.89       19.56      2.20 o 
  -4   7   7       38.05       42.89      5.15 o 
  -3   7   7       46.39       47.37      2.89 o 
  -2   7   7       50.76       53.13      2.94 o 
  -1   7   7       18.81       16.86      2.14 o 
   0   7   7        9.53        9.09      1.79 o 
   1   7   7       21.15       18.87      2.27 o 
   2   7   7        2.12        2.61      1.42 o 
   3   7   7        5.34        4.52      1.61 o 
   4   7   7        1.42        0.79      1.39 o 
   5   7   7        1.07        2.38      1.55 o 
 -10   8   7        0.18        3.01      1.26 o 
  -9   8   7        0.84        3.42      1.40 o 
  -8   8   7        0.39        1.69      1.27 o 
  -7   8   7        5.89        8.69      1.32 o 
  -6   8   7        0.59        1.88      1.25 o 
  -5   8   7        1.78        3.02      1.27 o 
  -4   8   7        6.10        1.70      1.84 o 
  -3   8   7       20.99       23.96      3.71 o 
  -2   8   7        5.09        5.33      1.49 o 
  -1   8   7        4.76        4.36      1.47 o 
   0   8   7       15.58       17.06      3.24 o 
   1   8   7        6.30        3.86      1.63 o 
   2   8   7        8.36       12.01      2.12 o 
   3   8   7        3.37        6.25      1.81 o 
   4   8   7        2.23        3.66      1.58 o 
  -8   9   7        2.00        2.87      2.04 o 
  -7   9   7        1.52        3.63      1.55 o 
  -6   9   7        0.24        1.48      2.48 o 
  -5   9   7        3.57        1.98      2.18 o 
  -4   9   7        0.38        0.25      1.63 o 
  -3   9   7        2.42        1.67      1.24 o 
  -2   9   7        6.28        7.25      1.68 o 
  -1   9   7        0.63        0.68      1.25 o 
   0   9   7        1.67        0.50      1.34 o 
   1   9   7        1.34        2.94      1.57 o 
   2   9   7        0.76        3.29      1.55 o 
 -15   0   8       11.27       13.74      2.84 o 
 -14   0   8        9.53       12.47      2.94 o 
 -13   0   8        0.13        2.49      1.86 o 
 -12   0   8        0.09        0.06      1.41 o 
 -11   0   8        1.12        4.99      1.93 o 
 -10   0   8        3.83        4.39      1.32 o 
  -9   0   8       26.66       26.42      2.14 o 
  -8   0   8        6.62        8.60      1.44 o 
  -7   0   8       11.72       13.22      1.56 o 
  -6   0   8      108.03      105.20      3.43 o 
  -5   0   8       10.46       11.38      1.38 o 
  -4   0   8       64.26       57.77      6.54 o 
  -3   0   8      128.79      133.96      2.82 o 
  -2   0   8        3.09        3.65      0.69 o 
  -1   0   8       16.84       15.32      1.10 o 
   0   0   8       77.44       81.33      2.25 o 
   1   0   8        0.80        0.31      0.74 o 
   2   0   8       11.50       14.23      1.66 o 
   3   0   8       66.23       72.68      3.09 o 
   4   0   8        5.90        7.77      2.35 o 
   5   0   8        0.02        4.29      2.20 o 
   6   0   8        1.69        0.75      1.93 o 
   7   0   8        0.00        2.74      1.99 o 
   8   0   8        3.91        8.19      2.61 o 
 -14   1   8        5.05        8.52      1.74 o 
 -13   1   8       20.59       24.17      2.60 o 
 -12   1   8        0.15       -0.07      1.02 o 
 -11   1   8        7.91        7.87      1.28 o 
 -10   1   8       28.68       31.43      3.04 o 
  -9   1   8        4.54        4.14      1.03 o 
  -8   1   8        1.68        0.57      0.71 o 
  -7   1   8       55.77       55.14      1.79 o 
  -6   1   8       21.63       21.02      1.97 o 
  -5   1   8       10.58       11.38      0.98 o 
  -4   1   8      154.75      146.38      4.15 o 
  -3   1   8       85.13       75.92      1.44 o 
  -2   1   8       20.10       22.91      0.87 o 
  -1   1   8       13.07       14.19      0.76 o 
   0   1   8       28.25       27.90      1.14 o 
   1   1   8       13.17       11.26      1.08 o 
   2   1   8        4.02        2.97      0.67 o 
   3   1   8       50.73       45.46      1.80 o 
   4   1   8       13.52       13.89      2.05 o 
   5   1   8       10.89        9.98      3.05 o 
   6   1   8       22.77       25.34      2.69 o 
   7   1   8       11.51       11.75      2.09 o 
   8   1   8        3.59        5.83      1.69 o 
 -14   2   8        1.96        4.65      1.46 o 
 -13   2   8        1.16        2.75      1.27 o 
 -12   2   8        7.57        5.79      1.50 o 
 -11   2   8        3.51        4.58      1.42 o 
 -10   2   8        0.30       -0.30      0.81 o 
  -9   2   8       12.25       11.58      1.34 o 
  -8   2   8        3.47        3.58      0.95 o 
  -7   2   8        1.99        1.73      0.79 o 
  -6   2   8       48.35       49.58      1.67 o 
  -5   2   8       27.39       29.99      1.36 o 
  -4   2   8       91.38       95.37      2.87 o 
  -3   2   8       38.77       39.96      1.20 o 
  -2   2   8      118.10      119.41      1.98 o 
  -1   2   8       12.18       13.90      0.93 o 
   0   2   8       57.04       53.75      1.55 o 
   1   2   8       70.08       62.12      1.81 o 
   2   2   8       24.02       24.43      1.27 o 
   3   2   8       12.43       13.93      1.27 o 
   4   2   8        5.27        5.42      1.18 o 
   5   2   8       20.92       20.80      2.81 o 
   6   2   8        1.11        0.90      1.38 o 
   7   2   8        2.10        3.08      1.59 o 
 -14   3   8        2.64        3.34      2.80 o 
 -13   3   8        1.66        1.03      1.20 o 
 -12   3   8       21.32       22.51      2.38 o 
 -11   3   8       15.82       14.54      1.99 o 
 -10   3   8       78.00       73.30      3.09 o 
  -9   3   8       28.95       34.04      1.93 o 
  -8   3   8       46.92       46.66      2.02 o 
  -7   3   8       75.15       69.90      2.55 o 
  -6   3   8       10.47       12.79      2.13 o 
  -5   3   8       14.46       16.72      1.33 o 
  -4   3   8      103.65      107.34      2.43 o 
  -3   3   8        3.57        3.93      0.61 o 
  -2   3   8       24.14       23.66      1.32 o 
  -1   3   8       72.00       65.93      1.74 o 
   0   3   8       18.83       18.99      1.16 o 
   1   3   8       26.79       29.20      1.37 o 
   2   3   8       56.62       50.94      3.01 o 
   3   3   8       27.58       28.54      1.69 o 
   4   3   8       11.44       11.10      1.38 o 
   5   3   8        0.59        1.30      1.01 o 
   6   3   8        0.08       -0.16      1.19 o 
   7   3   8        0.47        0.16      1.25 o 
 -13   4   8        2.25        3.03      1.39 o 
 -12   4   8        3.08        2.63      1.35 o 
 -11   4   8        4.57        5.25      1.49 o 
 -10   4   8       22.93       23.39      3.74 o 
  -9   4   8       39.31       36.00      1.97 o 
  -8   4   8       73.85       70.30      2.47 o 
  -7   4   8       37.54       39.05      1.95 o 
  -6   4   8      105.86       96.72      2.79 o 
  -5   4   8       29.22       30.20      1.69 o 
  -4   4   8       19.71       22.13      1.77 o 
  -3   4   8       14.62       12.24      1.52 o 
  -2   4   8       11.16        9.32      1.17 o 
  -1   4   8       24.51       26.05      2.52 o 
   0   4   8       63.48       60.96      2.07 o 
   1   4   8        6.63        8.76      1.15 o 
   2   4   8        5.31        5.06      1.00 o 
   3   4   8        1.24        0.68      0.81 o 
   4   4   8       11.02       12.21      1.38 o 
   5   4   8        0.97        0.59      0.86 o 
   6   4   8        0.68        1.79      1.38 o 
   7   4   8        0.27        3.07      1.56 o 
 -13   5   8        3.33        7.15      1.82 o 
 -12   5   8        3.33        4.62      1.50 o 
 -11   5   8        0.46        1.03      1.15 o 
 -10   5   8       14.50       14.94      4.73 o 
  -9   5   8       16.47       14.31      2.15 o 
  -8   5   8       17.01       16.01      1.52 o 
  -7   5   8       38.49       37.10      2.72 o 
  -6   5   8       47.80       45.65      2.07 o 
  -5   5   8       31.88       34.13      2.48 o 
  -4   5   8       28.31       28.03      4.06 o 
  -3   5   8       30.47       31.75      1.82 o 
  -2   5   8       34.19       30.95      1.87 o 
  -1   5   8        1.20        0.54      0.84 o 
   0   5   8       18.35       17.51      1.98 o 
   1   5   8        3.43        1.96      1.29 o 
   2   5   8       26.73       29.25      2.45 o 
   3   5   8        3.65        3.90      1.18 o 
   4   5   8        4.64        5.56      1.50 o 
   5   5   8        1.23        3.74      1.20 o 
   6   5   8        0.94        2.63      1.23 o 
 -12   6   8        0.07        2.11      1.32 o 
 -11   6   8        1.09        2.30      1.27 o 
 -10   6   8        1.17        0.85      2.03 o 
  -9   6   8        1.56        0.88      1.16 o 
  -8   6   8        3.56        4.84      1.11 o 
  -7   6   8        5.32        5.14      1.09 o 
  -6   6   8       14.03       13.78      1.47 o 
  -5   6   8        5.39        6.75      1.54 o 
  -4   6   8       43.08       42.38      2.81 o 
  -3   6   8       66.77       69.56      3.66 o 
  -2   6   8       15.89       15.81      3.38 o 
  -1   6   8       16.09       14.85      1.93 o 
   0   6   8       23.28       21.27      2.27 o 
   1   6   8        2.29        2.57      2.05 o 
   2   6   8        8.21        7.52      1.65 o 
   3   6   8        5.50        5.04      2.54 o 
   4   6   8        1.86        3.63      1.21 o 
   5   6   8        0.24        2.09      1.09 o 
 -11   7   8        0.16        0.59      1.21 o 
 -10   7   8        0.55        0.91      1.29 o 
  -9   7   8        3.04        5.34      1.57 o 
  -8   7   8        0.96        1.41      1.18 o 
  -7   7   8        2.54        1.52      0.92 o 
  -6   7   8        2.38        0.61      1.25 o 
  -5   7   8        4.82        3.00      1.42 o 
  -4   7   8        0.21        1.80      2.77 o 
  -3   7   8        2.83        2.89      2.01 o 
  -2   7   8       33.38       30.44      2.60 o 
  -1   7   8        2.89        1.21      1.31 o 
   0   7   8        2.39        3.37      1.42 o 
   1   7   8        9.45        7.66      1.78 o 
   2   7   8        0.35        1.69      1.40 o 
   3   7   8        0.64       -1.08      1.27 o 
   4   7   8        0.73        1.74      1.72 o 
  -9   8   8        5.21        6.98      1.68 o 
  -8   8   8        4.30        4.21      2.22 o 
  -7   8   8        2.81        2.90      1.46 o 
  -6   8   8        3.72        3.68      1.43 o 
  -5   8   8        2.39        6.10      1.63 o 
  -4   8   8        0.92       -0.13      1.05 o 
  -3   8   8        5.17        4.43      2.33 o 
  -2   8   8       12.20       11.35      2.06 o 
  -1   8   8        0.70        0.13      1.22 o 
   0   8   8       11.37       13.11      2.25 o 
   1   8   8       12.71       12.20      2.17 o 
   2   8   8        3.31        7.43      1.81 o 
  -7   9   8        0.93       -0.87      1.80 o 
  -6   9   8        2.10        5.63      1.21 o 
  -5   9   8        0.41        4.16      1.50 o 
  -4   9   8        2.78        5.78      2.46 o 
  -3   9   8        0.86       -1.61      1.59 o 
  -2   9   8        0.39        0.08      1.89 o 
  -1   9   8        0.71        0.67      1.52 o 
   0   9   8        2.70        0.62      3.25 o 
 -14   0   9       10.73       15.91      2.92 o 
 -13   0   9       22.19       30.59      3.88 o 
 -12   0   9        3.01        2.59      1.71 o 
 -11   0   9        0.04       -1.01      1.42 o 
 -10   0   9        0.75       -0.32      1.12 o 
  -9   0   9       44.28       42.80      3.08 o 
  -8   0   9        0.92       -0.91      1.08 o 
  -7   0   9        9.62        7.83      1.47 o 
  -6   0   9       20.95       22.57      2.15 o 
  -5   0   9      238.09      245.49      5.85 o 
  -4   0   9       14.58       13.61      2.25 o 
  -3   0   9       30.47       29.33      4.11 o 
  -2   0   9        0.41       -0.09      0.59 o 
  -1   0   9        0.03        1.22      0.67 o 
   0   0   9        1.23        2.21      0.79 o 
   1   0   9        3.67        8.87      1.52 o 
   2   0   9       59.41       59.75      2.90 o 
   3   0   9       50.46       50.19      2.73 o 
   4   0   9        1.09        2.17      1.91 o 
   5   0   9       21.30       22.06      3.55 o 
   6   0   9       22.89       25.30      3.96 o 
   7   0   9        4.71        3.68      2.13 o 
 -14   1   9        8.43       13.13      3.38 o 
 -13   1   9        2.53        3.57      1.77 o 
 -12   1   9       17.54       17.02      2.15 o 
 -11   1   9       33.29       37.90      2.15 o 
 -10   1   9        6.64        7.83      2.08 o 
  -9   1   9       18.27       17.41      1.41 o 
  -8   1   9       72.54       67.47      2.13 o 
  -7   1   9       46.09       44.50      1.73 o 
  -6   1   9       19.23       19.79      1.31 o 
  -5   1   9       41.22       39.33      1.54 o 
  -4   1   9       54.33       49.46      1.65 o 
  -3   1   9       46.59       43.03      1.50 o 
  -2   1   9       32.18       33.26      1.06 o 
  -1   1   9        6.28        6.94      0.82 o 
   0   1   9        5.65        5.17      0.78 o 
   1   1   9       28.74       30.31      1.32 o 
   2   1   9       59.36       58.94      2.02 o 
   3   1   9        3.79        3.70      1.08 o 
   4   1   9        9.44        8.66      1.82 o 
   5   1   9       22.99       25.11      3.22 o 
   6   1   9        6.92        7.20      1.81 o 
   7   1   9        1.35        3.70      1.49 o 
 -14   2   9        1.95        4.46      2.06 o 
 -13   2   9        1.86        3.45      1.38 o 
 -12   2   9        9.55        8.99      1.72 o 
 -11   2   9       13.66       12.96      1.51 o 
 -10   2   9       37.12       41.10      2.24 o 
  -9   2   9        3.21        3.88      1.07 o 
  -8   2   9       43.23       39.89      1.97 o 
  -7   2   9      149.36      142.01      3.18 o 
  -6   2   9       46.50       44.24      2.18 o 
  -5   2   9       24.23       25.92      1.42 o 
  -4   2   9       47.85       48.43      1.66 o 
  -3   2   9        8.54        9.80      0.97 o 
  -2   2   9      231.69      230.37      5.76 o 
  -1   2   9       16.51       17.85      1.13 o 
   0   2   9       90.88       85.46      2.09 o 
   1   2   9       71.62       69.38      2.29 o 
   2   2   9        3.33        4.39      0.93 o 
   3   2   9        7.01        6.67      1.39 o 
   4   2   9       10.13        8.76      1.42 o 
   5   2   9        7.06        8.11      2.15 o 
   6   2   9        4.57        7.32      2.10 o 
 -14   3   9        0.97        3.48      1.35 o 
 -13   3   9        0.21        2.15      2.20 o 
 -12   3   9        6.75        7.14      1.61 o 
 -11   3   9        6.18       10.23      1.77 o 
 -10   3   9       14.63       16.52      1.61 o 
  -9   3   9       55.91       56.86      2.34 o 
  -8   3   9       22.88       19.86      1.62 o 
  -7   3   9       79.76       73.43      2.52 o 
  -6   3   9       62.65       52.97      3.39 o 
  -5   3   9       86.66       81.91      2.25 o 
  -4   3   9      140.02      131.98      3.25 o 
  -3   3   9       23.02       26.58      2.01 o 
  -2   3   9      102.81       99.06      2.55 o 
  -1   3   9      145.00      131.12      3.33 o 
   0   3   9       14.77       16.24      1.17 o 
   1   3   9       25.95       28.27      1.46 o 
   2   3   9       52.00       48.18      1.96 o 
   3   3   9        6.32        8.53      1.18 o 
   4   3   9        8.34        9.51      1.52 o 
   5   3   9        0.66        2.97      1.50 o 
   6   3   9        0.14        2.78      1.43 o 
 -13   4   9        1.00        4.03      1.36 o 
 -12   4   9        7.70        6.10      1.71 o 
 -11   4   9        2.63        5.76      1.49 o 
 -10   4   9       46.24       45.79      2.24 o 
  -9   4   9        7.69        6.01      1.18 o 
  -8   4   9        2.42        3.31      1.01 o 
  -7   4   9       50.15       47.92      2.15 o 
  -6   4   9       10.28        8.85      1.20 o 
  -5   4   9       79.38       78.34      2.52 o 
  -4   4   9       40.54       37.76      3.38 o 
  -3   4   9       10.86       10.47      1.76 o 
  -2   4   9        0.53        1.38      1.15 o 
  -1   4   9        9.25        8.68      1.30 o 
   0   4   9       60.33       52.08      2.01 o 
   1   4   9       20.04       20.87      1.92 o 
   2   4   9        1.74        2.43      0.93 o 
   3   4   9       13.76       16.07      1.51 o 
   4   4   9        0.78        1.17      0.88 o 
   5   4   9        6.33       10.37      1.60 o 
   6   4   9        0.09        2.42      3.31 o 
 -12   5   9        4.58        2.91      1.39 o 
 -11   5   9        0.72        0.38      1.18 o 
 -10   5   9        4.61        5.31      2.26 o 
  -9   5   9        1.12        0.31      0.91 o 
  -8   5   9        3.48        3.61      1.05 o 
  -7   5   9       21.41       21.12      2.34 o 
  -6   5   9       75.88       70.42      2.55 o 
  -5   5   9        0.60       -0.93      1.05 o 
  -4   5   9       20.92       21.47      3.96 o 
  -3   5   9       93.76       92.51      3.86 o 
  -2   5   9       40.36       43.06      3.02 o 
  -1   5   9       25.25       23.57      2.12 o 
   0   5   9       17.19       20.20      1.81 o 
   1   5   9       44.72       42.82      3.44 o 
   2   5   9        4.82        4.95      1.06 o 
   3   5   9        9.11        8.89      1.23 o 
   4   5   9       14.64       14.39      1.48 o 
   5   5   9        0.65        0.53      1.02 o 
 -12   6   9        1.01        0.88      1.19 o 
 -11   6   9        0.89        2.89      1.37 o 
 -10   6   9        0.16        0.69      1.18 o 
  -9   6   9        1.26        1.16      1.15 o 
  -8   6   9        5.29        5.20      1.13 o 
  -7   6   9        0.50        0.13      1.13 o 
  -6   6   9       13.76       15.40      2.07 o 
  -5   6   9       11.08       12.29      4.13 o 
  -4   6   9        7.19        6.60      1.61 o 
  -3   6   9       16.33       15.49      2.90 o 
  -2   6   9       21.77       20.79      2.34 o 
  -1   6   9        8.08        9.47      1.42 o 
   0   6   9        9.59       11.33      1.52 o 
   1   6   9       10.71       10.32      1.53 o 
   2   6   9       24.16       24.46      4.83 o 
   3   6   9        9.88       11.84      2.10 o 
   4   6   9        4.60        5.87      1.50 o 
 -10   7   9        5.65       10.69      1.92 o 
  -9   7   9        4.33        5.53      1.51 o 
  -8   7   9        2.66        4.45      2.25 o 
  -7   7   9        1.71        2.13      1.34 o 
  -6   7   9        6.69        7.52      1.81 o 
  -5   7   9       10.36        7.21      1.65 o 
  -4   7   9       17.15       15.17      2.14 o 
  -3   7   9        7.06        7.39      1.73 o 
  -2   7   9        0.68        2.29      1.24 o 
  -1   7   9        0.05       -1.35      0.97 o 
   0   7   9        1.27        1.14      1.41 o 
   1   7   9        2.39       -0.18      1.33 o 
   2   7   9        1.54        2.28      1.55 o 
   3   7   9        3.03        0.59      1.32 o 
  -8   8   9        0.46        3.68      2.21 o 
  -7   8   9        1.39        3.59      3.32 o 
  -6   8   9        1.02        2.54      1.52 o 
  -5   8   9        0.40        0.55      1.20 o 
  -4   8   9        0.14       -0.05      1.06 o 
  -3   8   9        3.21        3.34      1.42 o 
  -2   8   9        3.15        3.15      1.38 o 
  -1   8   9        2.38        0.64      1.94 o 
   0   8   9        8.33       12.34      2.21 o 
   1   8   9        2.33        0.91      1.46 o 
  -4   9   9        0.51        2.81      3.32 o 
  -3   9   9        2.18        2.94      1.36 o 
 -14   0  10       21.82       22.02      3.60 o 
 -13   0  10        0.51        3.97      2.06 o 
 -12   0  10       17.93       20.37      3.39 o 
 -11   0  10       30.34       31.23      2.64 o 
 -10   0  10        6.98        8.03      2.47 o 
  -9   0  10        0.32        1.34      1.15 o 
  -8   0  10       10.88       12.45      1.84 o 
  -7   0  10        3.24        2.49      1.24 o 
  -6   0  10       47.44       43.94      2.43 o 
  -5   0  10      143.00      133.26      5.07 o 
  -4   0  10       31.63       29.29      2.11 o 
  -3   0  10        0.42        0.34      1.10 o 
  -2   0  10        3.14        2.98      1.03 o 
  -1   0  10       70.78       66.28      4.46 o 
   0   0  10       31.66       29.40      2.47 o 
   1   0  10       90.32       87.00      3.53 o 
   2   0  10       50.82       46.74      5.07 o 
   3   0  10        8.20        9.97      2.51 o 
   4   0  10       27.48       28.03      3.86 o 
   5   0  10       10.60       10.31      2.66 o 
 -14   1  10        0.23        3.49      2.05 o 
 -13   1  10        1.27        3.55      1.42 o 
 -12   1  10       14.60       15.88      1.72 o 
 -11   1  10        3.55        6.05      1.24 o 
 -10   1  10       28.22       27.60      2.21 o 
  -9   1  10       29.02       27.24      1.70 o 
  -8   1  10       18.80       22.39      1.56 o 
  -7   1  10       65.64       62.49      2.11 o 
  -6   1  10        6.37        6.10      1.01 o 
  -5   1  10       68.37       61.87      1.99 o 
  -4   1  10       21.04       20.90      1.35 o 
  -3   1  10      136.95      125.24      2.82 o 
  -2   1  10      112.71      103.25      5.77 o 
  -1   1  10       11.69       12.01      1.02 o 
   0   1  10       59.70       57.44      2.01 o 
   1   1  10       55.56       57.61      2.36 o 
   2   1  10       14.79       17.05      1.69 o 
   3   1  10        2.97        3.22      1.14 o 
   4   1  10        1.33        5.63      1.62 o 
   5   1  10        7.57       11.32      2.07 o 
 -14   2  10        0.67        2.69      1.36 o 
 -13   2  10        1.22        1.54      1.28 o 
 -12   2  10        2.34        2.02      1.36 o 
 -11   2  10        0.16        0.28      0.94 o 
 -10   2  10        2.73        2.95      1.05 o 
  -9   2  10       61.75       63.19      2.56 o 
  -8   2  10       14.24       13.65      1.34 o 
  -7   2  10       18.96       21.65      1.49 o 
  -6   2  10        7.70        8.90      1.10 o 
  -5   2  10       17.63       18.45      1.76 o 
  -4   2  10       14.19       14.34      1.22 o 
  -3   2  10       19.77       19.42      1.86 o 
  -2   2  10       67.37       58.48      2.39 o 
  -1   2  10       70.50       63.91      2.09 o 
   0   2  10        2.24        1.79      0.77 o 
   1   2  10       64.07       63.50      1.94 o 
   2   2  10       55.78       49.73      3.58 o 
   3   2  10       13.11       13.47      1.68 o 
   4   2  10       19.48       26.66      2.77 o 
   5   2  10       11.40       15.85      3.52 o 
 -13   3  10        3.09        4.82      2.18 o 
 -12   3  10        3.65        3.87      1.43 o 
 -11   3  10       13.97       15.72      1.68 o 
 -10   3  10       39.99       37.68      2.26 o 
  -9   3  10        9.35       14.66      1.60 o 
  -8   3  10       25.07       27.83      3.41 o 
  -7   3  10       98.41       95.01      2.95 o 
  -6   3  10       40.91       39.15      2.02 o 
  -5   3  10        7.58        8.97      1.07 o 
  -4   3  10       22.98       24.40      2.54 o 
  -3   3  10       14.17       14.40      1.59 o 
  -2   3  10       98.05       91.31      3.73 o 
  -1   3  10       12.56       13.75      1.29 o 
   0   3  10       52.95       53.98      1.84 o 
   1   3  10       19.92       22.38      1.61 o 
   2   3  10        6.85        6.13      1.12 o 
   3   3  10        7.68        9.85      1.52 o 
   4   3  10        2.63        4.88      1.27 o 
   5   3  10        0.52        2.16      1.53 o 
 -13   4  10        6.40        7.81      1.71 o 
 -12   4  10        3.53        5.20      1.51 o 
 -11   4  10        3.49        4.58      1.50 o 
 -10   4  10        2.43        1.62      1.25 o 
  -9   4  10       14.81       17.58      1.72 o 
  -8   4  10       18.85       20.77      1.78 o 
  -7   4  10       53.00       52.11      2.27 o 
  -6   4  10       64.10       60.40      2.37 o 
  -5   4  10        5.18        3.98      1.40 o 
  -4   4  10      101.46       96.35      3.93 o 
  -3   4  10       31.64       32.62      2.67 o 
  -2   4  10       83.12       81.61      3.63 o 
  -1   4  10       38.28       40.75      2.77 o 
   0   4  10       23.58       22.81      1.67 o 
   1   4  10       44.89       44.91      2.08 o 
   2   4  10        4.55        7.88      1.23 o 
   3   4  10       10.66       11.60      1.38 o 
   4   4  10        7.64       12.74      1.93 o 
 -12   5  10        2.35        5.85      1.59 o 
 -11   5  10        5.35        5.14      1.51 o 
 -10   5  10        2.24        3.20      1.66 o 
  -9   5  10        7.00       10.35      1.42 o 
  -8   5  10        7.82        7.64      1.26 o 
  -7   5  10       11.55        8.54      1.74 o 
  -6   5  10        6.49        5.01      1.56 o 
  -5   5  10        3.88        3.65      1.44 o 
  -4   5  10        1.15        0.66      1.19 o 
  -3   5  10       46.32       46.79      3.05 o 
  -2   5  10        9.61        8.98      1.79 o 
  -1   5  10        0.22       -0.54      1.10 o 
   0   5  10       10.53       10.61      1.55 o 
   1   5  10        0.13        0.79      1.09 o 
   2   5  10        0.37        1.74      0.98 o 
   3   5  10        4.68        8.12      2.35 o 
   4   5  10        0.29        2.74      1.01 o 
 -11   6  10        2.54        5.33      1.50 o 
 -10   6  10        1.54        1.89      1.30 o 
  -9   6  10        2.70        5.38      1.25 o 
  -8   6  10        0.09        0.89      1.33 o 
  -7   6  10       11.31       11.53      1.99 o 
  -6   6  10       22.00       22.63      2.47 o 
  -5   6  10       12.64       14.93      3.05 o 
  -4   6  10       24.65       24.23      2.60 o 
  -3   6  10       14.64       14.54      2.13 o 
  -2   6  10        8.92       11.70      2.70 o 
  -1   6  10        3.42        4.57      1.52 o 
   0   6  10        3.92        3.89      1.53 o 
   1   6  10        4.24        4.94      1.45 o 
   2   6  10        1.61        0.98      1.36 o 
 -10   7  10        1.13        0.67      1.18 o 
  -9   7  10        4.64        5.48      2.44 o 
  -8   7  10        2.83        1.81      1.41 o 
  -7   7  10        4.58        6.00      1.66 o 
  -6   7  10        7.72        6.47      1.67 o 
  -5   7  10        0.49       -0.77      1.15 o 
  -4   7  10        1.13        2.13      1.41 o 
  -3   7  10        2.70        2.94      2.60 o 
  -2   7  10        5.62        4.43      2.48 o 
  -1   7  10        3.63        3.09      1.46 o 
   0   7  10        1.35        2.62      3.19 o 
   1   7  10        1.04        3.13      1.40 o 
  -7   8  10        1.23        0.66      4.34 o 
  -6   8  10        2.55        4.06      1.53 o 
  -5   8  10        1.34        3.14      1.43 o 
  -4   8  10        0.70        0.00      2.28 o 
  -3   8  10        1.15        3.41      1.39 o 
  -2   8  10        2.38        2.58      1.69 o 
  -1   8  10        0.83        2.31      2.10 o 
 -14   0  11        0.55        2.94      1.86 o 
 -13   0  11        2.68        8.49      2.49 o 
 -12   0  11        4.34        6.35      2.22 o 
 -11   0  11        3.17        5.15      1.59 o 
 -10   0  11       18.94       21.80      2.39 o 
  -9   0  11       84.25       81.87      3.62 o 
  -8   0  11       51.52       47.96      3.52 o 
  -7   0  11        6.20        6.96      2.10 o 
  -6   0  11      130.40      123.13      4.25 o 
  -5   0  11       77.35       70.16      3.10 o 
  -4   0  11       12.35        9.35      1.62 o 
  -3   0  11      262.39      236.14      5.96 o 
  -2   0  11      114.03      110.28      5.95 o 
  -1   0  11        9.90        8.50      2.33 o 
   0   0  11       23.60       26.05      3.42 o 
   1   0  11        1.15        2.07      1.29 o 
   2   0  11        0.71       -0.61      1.15 o 
   3   0  11        1.25        3.22      2.01 o 
   4   0  11        2.25        3.68      2.21 o 
 -14   1  11        0.70        5.52      1.44 o 
 -13   1  11        4.03        6.59      1.63 o 
 -12   1  11        2.56        3.83      1.20 o 
 -11   1  11        7.46        9.97      1.75 o 
 -10   1  11        7.60        7.37      1.20 o 
  -9   1  11        8.20       11.31      1.39 o 
  -8   1  11        5.77        6.12      1.10 o 
  -7   1  11       41.72       42.00      1.91 o 
  -6   1  11       59.01       54.76      2.01 o 
  -5   1  11       33.26       32.77      1.69 o 
  -4   1  11       22.76       20.65      1.43 o 
  -3   1  11       29.98       32.65      2.07 o 
  -2   1  11       55.85       52.62      2.26 o 
  -1   1  11        2.96        2.01      1.38 o 
   0   1  11       24.24       23.18      1.84 o 
   1   1  11       74.01       73.90      2.44 o 
   2   1  11       12.14       13.76      1.70 o 
   3   1  11       17.50       21.42      4.04 o 
   4   1  11        3.99        4.48      1.51 o 
 -13   2  11        6.86        7.95      2.58 o 
 -12   2  11        4.11        5.77      1.34 o 
 -11   2  11        4.21        4.90      1.26 o 
 -10   2  11       12.46       10.63      1.51 o 
  -9   2  11       17.11       17.51      1.74 o 
  -8   2  11        7.29        7.57      1.16 o 
  -7   2  11       35.93       38.33      2.34 o 
  -6   2  11       44.80       42.30      1.89 o 
  -5   2  11      159.53      147.23      3.29 o 
  -4   2  11       67.56       61.18      2.51 o 
  -3   2  11       72.98       67.15      2.67 o 
  -2   2  11       42.64       45.00      3.15 o 
  -1   2  11       43.45       43.50      2.20 o 
   0   2  11       43.31       42.46      2.16 o 
   1   2  11        7.97       10.11      1.46 o 
   2   2  11        5.61        8.78      1.40 o 
   3   2  11       12.70       14.20      1.72 o 
   4   2  11        1.54        5.25      1.79 o 
 -13   3  11        2.20        3.79      1.39 o 
 -12   3  11        2.12        0.49      1.24 o 
 -11   3  11        7.61        9.20      1.53 o 
 -10   3  11        0.13        1.04      0.99 o 
  -9   3  11       15.51       17.25      1.75 o 
  -8   3  11       29.32       26.79      1.97 o 
  -7   3  11       21.03       20.92      1.76 o 
  -6   3  11       16.41       15.09      1.75 o 
  -5   3  11       49.06       50.14      2.43 o 
  -4   3  11       29.39       28.89      2.17 o 
  -3   3  11       32.01       33.30      2.20 o 
  -2   3  11       29.13       37.22      3.01 o 
  -1   3  11       63.28       62.85      2.66 o 
   0   3  11        9.72        9.49      1.23 o 
   1   3  11        2.45        3.11      1.37 o 
   2   3  11       10.83       12.32      1.65 o 
   3   3  11        4.88        7.89      1.46 o 
 -12   4  11        3.27        6.60      1.93 o 
 -11   4  11        7.27       10.30      2.27 o 
 -10   4  11       23.02       25.50      2.05 o 
  -9   4  11        2.97        4.02      1.16 o 
  -8   4  11       25.88       26.79      2.56 o 
  -7   4  11       13.39       13.64      2.03 o 
  -6   4  11       32.12       33.02      2.79 o 
  -5   4  11       17.64       18.73      2.27 o 
  -4   4  11        0.04       -0.18      1.17 o 
  -3   4  11        3.40        3.85      1.60 o 
  -2   4  11       52.46       48.68      3.16 o 
  -1   4  11       15.76       15.61      2.18 o 
   0   4  11       21.48       33.15      2.29 o 
   1   4  11       20.45       19.19      2.07 o 
   2   4  11        3.88        4.20      1.44 o 
   3   4  11        9.64       15.15      1.74 o 
 -11   5  11        6.33        7.79      1.72 o 
 -10   5  11        5.26        5.67      1.29 o 
  -9   5  11        0.73        3.28      1.08 o 
  -8   5  11        2.81        1.54      1.38 o 
  -7   5  11       24.44       24.81      2.67 o 
  -6   5  11       11.35       15.16      2.23 o 
  -5   5  11        7.24        8.79      3.42 o 
  -4   5  11        2.73        1.24      1.35 o 
  -3   5  11       10.71        9.03      1.83 o 
  -2   5  11        2.06        0.12      1.49 o 
  -1   5  11        3.44        2.97      1.40 o 
   0   5  11        1.68        2.87      1.38 o 
   1   5  11        1.36        1.27      1.40 o 
   2   5  11       19.31       20.66      2.45 o 
 -10   6  11        6.48        5.44      2.48 o 
  -9   6  11       10.65       14.56      3.09 o 
  -8   6  11        6.21        9.82      1.91 o 
  -7   6  11       10.97       10.11      1.93 o 
  -6   6  11        1.15        1.49      3.30 o 
  -5   6  11        2.86        7.39      3.23 o 
  -4   6  11        0.84       -0.05      1.30 o 
  -3   6  11        0.70        1.30      1.31 o 
  -2   6  11        0.47        2.49      1.44 o 
  -1   6  11        1.33        0.64      1.34 o 
   0   6  11        0.68        2.24      1.32 o 
   1   6  11        0.38        3.21      1.38 o 
  -8   7  11        1.17        2.00      3.37 o 
  -7   7  11        2.21        4.96      1.61 o 
  -6   7  11        0.94        6.73      3.65 o 
  -5   7  11        0.26       -0.89      1.28 o 
  -4   7  11        2.97        1.02      1.38 o 
  -3   7  11        1.41        1.00      1.42 o 
  -2   7  11        0.26        3.67      1.47 o 
  -1   7  11        1.48        2.41      2.23 o 
 -13   0  12        0.02       -0.37      1.71 o 
 -12   0  12        3.59        6.22      1.72 o 
 -11   0  12        1.05        2.27      1.39 o 
 -10   0  12       27.59       32.43      3.11 o 
  -9   0  12       25.35       21.57      2.42 o 
  -8   0  12       10.34       13.29      2.77 o 
  -7   0  12       35.46       36.88      2.81 o 
  -6   0  12        6.69        6.04      1.49 o 
  -5   0  12        1.09        1.46      1.31 o 
  -4   0  12       44.09       39.80      2.45 o 
  -3   0  12        1.20        1.78      2.10 o 
  -2   0  12        0.00       -0.92      1.66 o 
  -1   0  12       11.20       12.73      2.86 o 
   0   0  12        3.10        5.64      2.25 o 
   1   0  12        2.66        0.36      1.78 o 
   2   0  12        1.19        1.60      1.67 o 
   3   0  12        0.11        1.97      1.79 o 
 -13   1  12        0.01        2.97      1.13 o 
 -12   1  12        2.77        3.37      1.21 o 
 -11   1  12        6.17        8.48      1.41 o 
 -10   1  12        3.95        5.51      1.13 o 
  -9   1  12       20.85       19.37      1.63 o 
  -8   1  12        5.60        5.53      1.41 o 
  -7   1  12       35.32       34.93      1.91 o 
  -6   1  12       57.03       54.06      2.05 o 
  -5   1  12       22.34       22.43      1.92 o 
  -4   1  12       16.79       20.61      1.85 o 
  -3   1  12       35.95       33.99      2.53 o 
  -2   1  12       11.35        8.89      3.27 o 
  -1   1  12       11.32       10.97      1.95 o 
   0   1  12        7.33        8.62      1.79 o 
   1   1  12        2.01        5.26      2.22 o 
   2   1  12        0.71        5.39      2.12 o 
   3   1  12        0.41        5.85      1.54 o 
 -13   2  12        2.17        4.86      1.49 o 
 -12   2  12        2.13        4.88      1.23 o 
 -11   2  12        5.61        8.17      1.44 o 
 -10   2  12        9.13        8.42      1.45 o 
  -9   2  12       29.48       32.86      1.97 o 
  -8   2  12        2.73        4.19      1.32 o 
  -7   2  12       43.58       41.43      2.00 o 
  -6   2  12       14.66       15.21      1.72 o 
  -5   2  12        6.22        4.73      1.26 o 
  -4   2  12       14.34       13.47      1.67 o 
  -3   2  12        2.14        0.87      1.08 o 
  -2   2  12        4.56        4.63      1.23 o 
  -1   2  12        8.20        6.43      1.78 o 
   0   2  12        2.93        3.59      1.44 o 
   1   2  12       14.78       13.77      2.99 o 
   2   2  12        0.33        2.50      2.32 o 
 -12   3  12        4.44        5.20      1.61 o 
 -11   3  12        4.05        5.45      1.24 o 
 -10   3  12        0.41        1.54      1.03 o 
  -9   3  12       15.95       17.69      1.82 o 
  -8   3  12        6.16        8.10      2.06 o 
  -7   3  12        1.63        0.70      1.22 o 
  -6   3  12       10.05       14.00      2.57 o 
  -5   3  12       15.99       17.97      1.87 o 
  -4   3  12        6.70        6.19      1.41 o 
  -3   3  12       25.13       24.43      2.09 o 
  -2   3  12       10.57       10.80      1.59 o 
  -1   3  12       11.93       11.97      1.62 o 
   0   3  12        4.46        9.28      2.75 o 
   1   3  12        2.37        2.77      2.02 o 
   2   3  12       13.88       17.33      3.81 o 
 -11   4  12       11.94       13.48      2.78 o 
 -10   4  12        0.19        0.38      1.03 o 
  -9   4  12        0.40        1.80      1.15 o 
  -8   4  12       11.22       13.58      3.39 o 
  -7   4  12        8.00        7.65      1.80 o 
  -6   4  12        1.81        1.29      1.41 o 
  -5   4  12        0.28        0.98      1.32 o 
  -4   4  12        2.16        3.07      1.43 o 
  -3   4  12        1.36        1.50      1.52 o 
  -2   4  12       22.44       22.63      4.25 o 
  -1   4  12        8.03        9.86      2.96 o 
   0   4  12        5.88        5.91      1.74 o 
   1   4  12        5.02        4.98      2.33 o 
 -10   5  12        3.54        4.34      2.36 o 
  -9   5  12        1.19        3.09      1.56 o 
  -8   5  12        4.12        6.85      1.74 o 
  -7   5  12        0.08       -1.35      1.69 o 
  -6   5  12        0.17       -1.88      1.25 o 
  -5   5  12        4.69        4.72      1.62 o 
  -4   5  12        4.98        6.10      1.66 o 
  -3   5  12        0.37       -0.41      2.08 o 
  -2   5  12        1.52        2.64      1.48 o 
  -1   5  12        4.07        6.15      1.69 o 
   0   5  12        3.79        5.75      1.64 o 
  -9   6  12        0.56        0.38      1.34 o 
  -8   6  12        0.09        1.08      1.39 o 
  -7   6  12        0.67       -1.16      1.26 o 
  -6   6  12        0.67        2.39      1.43 o 
  -5   6  12        1.25        1.86      1.43 o 
  -4   6  12        1.08        2.33      1.48 o 
  -3   6  12        0.84        1.73      1.31 o 
  -2   6  12        1.21        3.15      2.82 o 
 -12   0  13        1.96        3.69      1.40 o 
 -11   0  13        0.01        2.94      1.48 o 
 -10   0  13        1.57        2.49      1.47 o 
  -9   0  13        5.34        5.75      1.65 o 
  -8   0  13        7.43        6.46      2.31 o 
  -7   0  13        0.82        2.48      1.33 o 
  -6   0  13        2.81        1.81      1.24 o 
  -5   0  13        5.57        5.72      2.42 o 
  -4   0  13        0.43        0.16      1.81 o 
  -3   0  13        7.25       11.48      2.83 o 
  -2   0  13        0.72        0.49      1.93 o 
  -1   0  13        2.32        3.49      2.11 o 
   0   0  13        0.16       -1.07      1.92 o 
 -12   1  13        0.77        1.97      1.04 o 
 -11   1  13        3.59        6.21      1.50 o 
 -10   1  13        8.03        8.94      1.31 o 
  -9   1  13        3.42        4.29      1.07 o 
  -8   1  13        0.45        1.06      0.87 o 
  -7   1  13        2.47        1.60      0.90 o 
  -6   1  13        1.23        0.84      1.10 o 
  -5   1  13        0.51       -0.15      1.03 o 
  -4   1  13        2.92        4.70      1.68 o 
  -3   1  13        6.82        5.92      1.68 o 
  -2   1  13        0.57        1.41      1.39 o 
  -1   1  13        7.70       10.10      2.16 o 
   0   1  13        4.14        2.53      1.54 o 
   1   1  13        0.01       -0.56      1.99 o 
 -12   2  13        1.53        3.02      1.11 o 
 -11   2  13        1.59        2.32      1.22 o 
 -10   2  13        2.39        2.55      1.15 o 
  -9   2  13        2.64        5.51      1.64 o 
  -8   2  13        2.07        1.79      0.90 o 
  -7   2  13        0.20        1.90      1.65 o 
  -6   2  13        6.49        5.82      1.37 o 
  -5   2  13        0.41        1.89      1.12 o 
  -4   2  13        1.45        4.14      1.28 o 
  -3   2  13        0.22       -0.14      1.36 o 
  -2   2  13        1.00       -0.31      1.40 o 
  -1   2  13        1.26        4.19      1.68 o 
   0   2  13        0.61       -1.72      1.76 o 
   1   2  13        0.95        1.85      2.11 o 
 -11   3  13        4.39        6.08      1.27 o 
 -10   3  13        0.82        3.08      1.10 o 
  -9   3  13        0.89        1.51      1.44 o 
  -8   3  13       20.03       24.74      2.67 o 
  -7   3  13        0.28        0.06      1.09 o 
  -6   3  13        1.37        1.67      1.17 o 
  -5   3  13        1.75        1.47      1.19 o 
  -4   3  13        0.64        0.56      1.13 o 
  -3   3  13        3.01        4.17      1.31 o 
  -2   3  13        1.97        1.84      1.19 o 
  -1   3  13        1.47        5.25      1.65 o 
   0   3  13        5.38       10.17      2.87 o 
 -10   4  13        0.21        0.81      1.43 o 
  -9   4  13        2.20        4.24      1.53 o 
  -8   4  13        1.37        2.47      1.42 o 
  -7   4  13        3.60        2.01      1.56 o 
  -6   4  13        4.32        7.25      1.87 o 
  -5   4  13        3.42        3.60      1.57 o 
  -4   4  13        0.87        0.80      1.39 o 
  -3   4  13        0.31        0.11      1.35 o 
  -2   4  13        0.55        1.52      1.34 o 
  -1   4  13        4.72        9.57      1.88 o 
  -9   5  13        0.18        0.44      1.98 o 
  -8   5  13        0.35       -0.82      1.33 o 
  -7   5  13        3.32        2.16      1.58 o 
  -6   5  13        0.04       -1.12      1.28 o 
  -5   5  13        1.77       -0.68      1.39 o 
  -4   5  13        0.08        2.23      1.38 o 
  -3   5  13        4.63        5.18      1.66 o 
 -11   0  14        1.86        9.34      2.65 o 
 -10   0  14        0.01        2.36      1.43 o 
  -9   0  14        2.47        2.34      1.49 o 
  -8   0  14        4.73        9.46      1.90 o 
  -7   0  14        6.52        8.99      1.83 o 
  -6   0  14        2.48        2.74      2.20 o 
  -5   0  14        0.32        2.32      2.26 o 
  -4   0  14        0.04       -0.24      2.04 o 
  -3   0  14        1.06       -0.58      2.18 o 
  -2   0  14        2.04        1.76      2.26 o 
  -1   0  14        1.10        2.56      2.26 o 
 -11   1  14        0.62        3.23      1.30 o 
 -10   1  14        2.23        6.32      1.70 o 
  -9   1  14        1.09        1.95      1.00 o 
  -8   1  14        1.60        2.48      1.29 o 
  -7   1  14        3.56        4.60      1.35 o 
  -6   1  14        0.18       -1.73      1.51 o 
  -5   1  14       10.53       11.55      2.15 o 
  -4   1  14        3.39        3.74      1.66 o 
  -3   1  14        1.69        1.44      1.51 o 
  -2   1  14        3.03        6.59      1.88 o 
  -1   1  14        1.28        2.00      1.49 o 
 -10   2  14        5.25       10.54      1.58 o 
  -9   2  14        2.78        2.91      1.26 o 
  -8   2  14        0.48       -1.03      1.61 o 
  -7   2  14        1.88        2.34      1.26 o 
  -6   2  14        0.01        2.52      1.25 o 
  -5   2  14        1.06        1.89      1.17 o 
  -4   2  14        0.78        1.83      2.41 o 
  -3   2  14        4.36        3.74      1.66 o 
  -2   2  14        2.96        3.90      1.63 o 
  -9   3  14        2.23        4.21      2.16 o 
  -8   3  14        2.62        3.41      1.57 o 
  -7   3  14        0.33        0.74      2.26 o 
  -6   3  14        0.17        2.33      1.26 o 
  -5   3  14        2.18        2.26      2.42 o 
  -4   3  14        0.53        1.47      1.17 o 
  -3   3  14        0.39        0.19      2.60 o 
  -7   4  14        0.81        2.25      1.52 o 
  -6   4  14        0.90        1.25      2.93 o 
  -5   4  14        1.96        3.87      1.69 o 
  -8   0  15        1.35        4.72      2.65 o 
  -7   0  15        0.84        6.60      2.67 o 
  -6   0  15        3.62        5.34      2.73 o 
  -5   0  15        0.04        4.69      2.40 o 
  -7   1  15        2.44        1.14      1.69 o 
  -6   1  15        0.00        0.53      2.56 o 
  -5   1  15        0.38       -0.32      1.50 o 
                                                 
